# Supplementary material for: Cis and trans regulatory mechanisms of extrachromosomal DNA segregation
Source: Nat Cell Biol. 2026 Jun 24;28(7):1453–63. doi: 10.1038/s41556-026-01982-0 (PMC13364683; doi:10.1038/s41556-026-01982-0)
Supplement: Supplementary file 2 — Oligonucleotide sequences. [file 41556_2026_1982_MOESM2_ESM.xlsx]

## Sheet: qPCR primers
Name	Forward (5'-3')	Reverse (5'-3')
TBP	GAGCTGTGATGTGAAGTTTCC	TCTGGGTTTGATCATTCTGTAG
Cyclin C	CCTTGCATGGAGGATAGTGAATG	AAGGAGGATACAGTAGGCAAAGA
CDK8	CCAAGAGGAAAGATGGGAAGGAT	CCCCGAGGTAACTGAACTGG
MED13	AGCATATCACCCTTGCTCAACA	TTCGGACACCAGCAACAAGA
MYC	GGTGCAGCCGTATTTCTACT	AGCAGCTCGAATTTCTTCCA
MYC Copy Number	AGGGCCGATTTCGATTCCTC	TAACGTTGAGGGGCATCGTC
DHFR Copy Number	GGATGAACGCTCAGATTTTCA	CACGCCTGAAATTATCCTAGA
HBB Copy Number	CAGGTACGGCTGTCATCACTTAGA	CATGGTGTCTGTTTGAGGTTGCTA
RPL13A	GGACCGTGCGAGGTATGCT	ATGCCGTCAAACACCTTGAGA
PVT1	GAGCTGCGAGCAAAGATGTG	GTGTCTCCACAGGTCACAGG

## Sheet: RNAi
Name	Company	Catalog	Sense Sequence (5'-3')	Antisense Sequence (5'-3')
CDK8	Thermo Fisher Scientific	S2831	CAAAACUAGUAAUCCUUAUtt	AUAAGGAUUACUAGUUUUGat
Cyclin C	Thermo Fisher Scientific	S391	GAUUGUUGCUUGAUAGUGUtt	ACACUAUCAAGCAACAAUCca
MED13	Thermo Fisher Scientific	s19366	CCUGCUAUGUCUUCGGUUAtt	UAACCGAAGACAUAGCAGGat
EP300	Thermo Fisher Scientific	S4695	GGACUACCCUAUCAAGUAAtt	UUACUUGAUAGGGUAGUCCaa
CREBBP	Thermo Fisher Scientific	S3495	GAAUCUUUCCCAUAUCGAAtt	UUCGAUAUGGGAAAGAUUCag
DPY30	Thermo Fisher Scientific	S39271	AGUUGUGCCUAUCUUAUUAtt	UAAUAAGAUAGGCACAACUgt
RBBP5	Thermo Fisher Scientific	S11841	GAUUCUCCAUUUAAACCGAtt	UCGGUUUAAAUGGAGAAUCtt

## Sheet: sgRNA
target region	sgRNA sequence 5'-3'
sgNon-Peak2	sgRNA1: TGAGTGCACCACCATGAAAG; sgRNA2: AACTCGTTACTACCACTCTG
sgPeak1	sgRNA1: GCAAGGCCATGCTAGATCGG; sgRNA2: GCCCCTCAAACTCACTCGTG
sgPeak1+3	sgPeak1: GCAAGGCCATGCTAGATCGG; sgPeak3: CAAAATTGGAACTTACTGGA
sgPeak1+2+3+4	sgPeak1: GCAAGGCCATGCTAGATCGG; sgPeak2: GCTGTAGTAATTCCAGCGAG; sgPeak3: CAAAATTGGAACTTACTGGA; sgPeak4: CTGTACAAAGGCCTTAGACG
