# Supplementary material for: Cis and trans regulatory mechanisms of extrachromosomal DNA segregation
Source: Nat Cell Biol. 2026 Jun 24;28(7):1453–63. doi: 10.1038/s41556-026-01982-0 (PMC13364683; doi:10.1038/s41556-026-01982-0)
Supplement: Supplementary file 3 — Numerical source data. [file 41556_2026_1982_MOESM3_ESM.xlsx]

## Sheet: Figure1
	fig.1h												fig.1i
	MYC				FGFR2								MYC
detached ecDNA number per cell	DMSO	A485	p value		DMSO	A485	p value					detached ecDNA percentage per cell	DMSO	A485	p value		DMSO	A485	p value
	1	1	p<2.2e-16		0	7	p<2.2e-16						3.46232	21.1365	p<2.2e-16		1.70565	1.28396	p<2.2e-16
	11	6			15	0							2.69649	4.24452			0.406765	0.239736
	0	0			5	0							0.315457	5.47024			0.23622	1.44869
	3	0			0	49							0.029036	6.31125			0.251756	2.77521
	1	4			0	0							1.41942	0.892102			0	0.630004
	0	18			0	17							2.84332	1.09053			0.293902	1.26582
	0	0			0	27							6.66094	11.8031			4.63806	0.696864
	0	2			0	25							0.690131	5.28992			0.249377	1.31354
	0	2			0	15							0.108328	25.8913			0.0598659	14.6646
	0	0			0	32							3.42116	9.12281			0.301539	15.936
	0	34			0	0							0.0462642	0.267789			0.0642261	0.559294
	0	10			0	0							1.15971	3.41767			3.95158	1.1201
	0	37			0	0							0.0739973	4.2747			0.585314	0.853081
	1	0			0	0							5.25316	0.197044			1.37718	0.960915
	0	11			0	13							4.81874	9.37841			0.675828	1.32667
	0	5			0	24							4.28107	1.19641			0.789096	1.06418
	0	27			0	13							3.61419	4.11728			0.555942	0.0514007
	0	28			0	18							0.113122	0.382653			0.346021	0.234192
	5	14			0	7							6.31808	17.6128			6.42612	3.01444
	0	16			0	0							1.6129	11.1607			0.999167	46.3023
	3	5			4	12							5.14214	3.84123			1.2672	11.9481
	2	0			0	9							2.88115	3.60902			3.55781	21.6757
	6	4			1	0							10.8018	36.8421			1.24722	16.0648
	0	5			1	9							2.67026	39.9511			1.16995	11.2245
	2	0			0	5							1.72146	2.69818			0.505306	0.0734754
	0	4			3	20							0	12.4157			0.0793179	0.553506
	0	12			0	3							1.02215	4.3863			0	0.503074
	0	0			0	35							0.486421	25.7143			0.342612	3.19149
	10	4			0	5							1.47203	1.96412			0.13834	0.350263
	3	2			0	9							0.0503778	9.40171			0.118124	8.6442
	5	6			0	8							0.357406	25.65			0.0552181	18.874
	1	12			0	7							0.270709	44.3662			0	19.9621
	0	8			0	15							0.756757	7.37748			0	3.11419
	0	13			2	6							0.209974	13.2985			0.0276778	20.4082
	1	9			7	2							0.40833	24.9157			0.0201491	10.3093
	0	10			4	11							0.693398	17.8761			0	10.7031
	2	3			0	5							1.1893	42.7454			0.546448	23.6236
	0	5			3	3							3.24444	52.0305			0.517288	10.3896
	0	0			0	3							0.278552	9.00829			0.378597	0.797267
	0	10			0	13							1.70929	44.6281			0.161261	17.6755
	0	13			0	17							0.224299	4.12979			0	12.4197
	0	22			0	16							0.622084	24.038			0.0174398	11.0283
	0	17			0	8							0.740132	25.7044			0.0161865	1.78174
	0	5			0	0							2.08078	27.5381			0.49817	13.3306
	0	1			0	7							0.0906783	0.244798			0	0.0492368
	0	6			0	0							0.131363	51.1604			0	42.1828
	0	2			0	32							0.443633	71.4976			0	33.738
	0	32			0	29							0	27.3618			0.276565	4.96071
	0	56			0	0							0	0.951531			0.404635	0.490557
	0	38			0	32							0	20.6359			0.249922	2.11682
	1	0			0	0							0.0187723	42.1634			0	12.8068
	2	2			0	18							4.95391	13.3065			2.19672	2.20199
	1	8			1	1							2.31057	11.0174			1.78965	2.44979
	1	0			2	5							0.0881057	5.7678			0	1.04758
	0	12			0	10							1.09215	8.5327			0.200904	0.840544
	0	8			0	32							1.14164	22.0865			0	11.5607
	1	2			0	6							1.43106	2.60789			0	0.634518
	0	2			0	5							2.57946	6.01858			0	10.2851
	0	6			0	7							0.43871	10.3321			0	30.9343
	0	8			0	44							2.20351	14.8733			0	19.2563
	1	16			0	58							3.59264	0			0	5.58526
	1	3			0	3							9.47955	0.823353			6.98636	0
	1	6			0	4							0.398565	0.872093			0.130804	0
	2	0			0	0							4.04362	4.20585			2.3761	0
	0	0			0	0							14.3389	1.182			10.5565	0.612117
	0	19			1	3							20.8391	3.17509			16.0152	2.44367
	0	2			0	4							0.507757	1.08099			0.04995	0.0575374
	0	2			0	2							1.37057	11.9464			0.602024	13.7686
	1	0			4	0							3.03226	6.32493			1.94143	0.113895
	1	10			0	11							6.79012	4.61654			6.37664	11.7105
	0	18			0	16							5.86574	24.864			4.0636	53.5278
	0	15			0	42							6.08797	50.6029			3.15669	47.7939
	0	42			0	30							4.83235	56.8961			7.73352	44.2957
	0	39			0	49							8.50206	13.4553			4.20003	13.0919
	0	24			0	32							6.09422	12.9921			3.71812	24.5136
	1	0			0	1							0.923645	5.71635			0.919775	8.28848
	1	0			2	0							0.117592	1.64306			0.0464468	1.52672
	1	3			1	0							4.0203	5.44123			1.24257	5.9944
	2	35			0	29							42.0404	0.885391			46.001	2.95527
	1	16			0	11							0.981997	2.61069			2.41935	0.75703
	0	10			0	10							0.932006	13.814			1.41323	21.2369
	0	17			0	42							0.335149	73.4635			0.630517	21.8262
	0	43			0	43							3.99574	3.9655			0	0.136426
	0	45			2	4							0.706487	12.6863			0.378788	5.11509
	0	2			1	7							0.316456	43.3502			0.372988	10.8657
	0	5			0	6							1.926	23.825			0.418191	4.42344
	17	11			15	17							3.91201	21.0171			0.615942	1.57509
	47	25			35	17							9.03394	0.503778			6.19346	8.98411
	2	0			5	0							3.83111	70.0578			0	63.5781
	5	0			0	0							6.17011	47.318			0.522388	54.648
	15	0			0	0							1.26027	7.01641			0	0.670898
	1	2			13	5							1.1	0.0847099			0	2.30926
	0	0			0	60							0.779423	1.98			0	9.8313
	0	15			0	21							7.79935	25.9794			7.04097	3.99637
	2	1			0	37							10.3106	14.2342			8.06909	0.598802
	10	40			0	14							0.8524	66.9778			0.729927	2.19595
	10	23			9	35							3.05677	1.26195			0.0428357	5.09633
	0	70			7	60							3.93981	8.83219			1.41349	13.3712
	0	1			0	4							1.5424	4.98229			0	0
	1	7			0	0							4.02625	3.78181			0.0417885	23.4769
	0	8			0	2							0.680412	1.18243			0.515556	0
	0	34			0	7							0.341006	34.6516			1.96908	19.7147
	0	11			0	15							0.908614	15.0598			0.179211	41.2533
	0	14			0	8							0.233679	8.54348			0.82654	1.45985
	0	6			0	7							0.247191	1.22092			0.422705	0.0798722
	0	17			0	41							1.15317	24.1734			0	2.34467
	0	4			0	14							8.01949	1.70029			1.17584	10.0602
	2	1			3	0							0.524521	8.23106			0.512821	0.584174
	7	4			6	3							0.483279	30.2632			0.277971	3.57143
	50	5			8	5							2.07493	41.4251			0.209937	21.2611
	17	52			30	74							7.32143	0.539568			4.51977	1.87913
	0	9			1	0							8.5173	5.13274			15.8785	2.32975
	0	1			0	27							1.23581	2.73019			1.11922	0.386299
	0	42			0	0							0	62.3766			5.87576	35.6364
	1	0			0	25							1.40598	1.54712			0.644059	0.123916
	14	35			8	29							4.19051	0.251889			2.574	0.0888099
	16	49			5	55							7.91367	3.00992			7.42638	0.484178
	0	23			0	30							1.92308	4			10.4105	0.171653
	0	0			0	0							0.298954	0.251762			11.5601	0.174795
	0	0			0	0							29.8484	3.78099			6.08519	1.24224
	0	0			0	0							7.31418	3.54156			1.514	0
	0	0			0	0							4.04521	37.7419			0.761421	19.492
	0	0			0	0							4.51443	8.32788			0.286862	0.727126
	1	0			0	0							1.41988	28.882			0	49.6706
	0	0			0	0							2.73101	46.0536			0.10582	63.3236
	0	0			0	0							3.79404	87.473			1.07527	86.7857
	3	0			0	0							26.6741	64.3548			5.13141	58.9853
	4	1			0	0							4.85913	47.2313			0.392157	48.9076
	3	0			0	0							1.74717	59.8152			0.0754148	65.8935
	0	17			0	16							19.1358	54.4575			6.33803	61.4935
	0	18			0	28							0.107527	46.4393			1.10392	42.3864
	0	0			0	14							0.329489	17.553			2.07998	8.23732
	0	2			0	30							14.2037	13.3366			1.0101	0.874126
	2	2			0	18							0.035524	18.9801			2.57112	0.513875
	3	0			5	31							0.732422	6.19259			1.51676	0.344478
	5	0			4	24							4.5977	62.0178			0.273373	43.55
	6	10			0	5							0.0735835	0.608167			1.46199	0
	2	28			2	13							1.49793	4.61278			1.04731	0.526981
	0	31			0	14							4.28122	4.35474			8.45345	0.456413
	0	58			0	5							0.444797	0.145897			2.16887	0
	0	34			0	2							3.25407	3.32928			1.24897	0.174064
	0	17			0	80							0.162118	0.851064			3.61385	0
	0	35			0	45							14.4811	8.00328			1.63934	1.32743
	0	62			0	66							7.07574	37.5252			0.53286	9.34579
	3	24			0	26							0.75645	4.14101			2.08551	1.0647
	0	29			10	35							24.5013	0.690562			7.82828	0
	0	0			1	0							9.65986	2.28199			5.3563	0.191388
	0	0			0	0							3.28344	4.02268			2.12806	0.0402901
	0	0			0	0							10.9765	28.6503			0	0.222058
	0	0			0	0							1.95132	2.66499			0	0
	0	2			0	0							3.18209	0			0.271003	3.885
	0	0			0	0							0.0349406	0.265957			0	0.153531
	0	0			0	1							0.888043	0.240269			0.150263	0.333642
	0	19			0	8							7.78406	2.79518			0.0629327	5.04047
	0	20			0	0							8.47183	0.849107			0.372208	0.919299
	0	3			0	11							3.18471	1.52381			2.79938	1.27603
	0	0			0	0							0.877974	2.03528			1.26655	1.54298
	0	0			0	5							2.38997	15.0107			0	0.345543
	0	0			0	0							2.14844	7.34354			1.66893	0.548697
	0	0			0	0							12.0438	3.62757			6.09622	8.80829
	4	3			4	0							5.73376	3.84542			17.3296	0.208768
	12	7			6	4							2.98428	2.27615			2.22792	0.774458
	5	2			16	3							5.05985	1.48176			1.14611	0.619897
	27	0			0	8							3.66326	12.594			0.450161	5.78909
	4	0			3	0							1.15607	17.9163			0.3861	13.0542
	2	2			3	0							3.63636	63.0276			7.90441	29.7536
	0	0			1	7							0	2.45599			0.383142	0.223714
	0	10			1	6							0.229678	5.57096			2.66348	0.718109
	0	4			1	23							1.51459	8.95532			0	0.121507
	0	20			0	1							0.714758	20.8791			0.150489	6.72408
	0	4			0	4							1.29702	12.011			1.27181	1.69458
	0	3			0	6							2.0102	4.40757			0.544554	4.76057
	0	4			0	0							2.16541	6.69039			1.90695	11.5928
	4	0			10	0							3.85464	6.61757			3.5905	3.49952
	3	6			4	1							4.51743	55.7793			4.13426	60.7617
	0	3			3	2							2.51702	10.3153			1.49806	8.16555
	3	0			0	10							1.07329	10.2845			0.974473	7.39544
	0	6			2	0							2.28988	14.7119			2.71883	4.45783
	0	3			0	0							7.31707	24.0618			2.91346	22.4166
	0	2			0	1							3.44039	25.8676			5.30845	23.7422
	0	3			0	43							12.5522	7.27193			10.3288	2.51256
	2	7			0	8							15.6685	8.32986			20.5602	1.21317
	1	0			0	0							6.6245	38.5742			5.7687	33.1114
	0	0			0	0							2.48975	47.4001			3.29038	48.2399
	13	16			2	0							5.79949	9.30151			11.7274	12.0607
	0	0			18	18							17.1803	9.92658			31.056	9.21319
	1	4			0	2							5.42687	8.65801			4.55671	34.0839
	1	2			0	0							1.73093	15.6817			4.26634	20.6652
	0	3			0	0							7.95161	18.0276			5.37038	23.363
	0	0			1	0							1.85825	8.88909			1.04199	1.11421
	1	18			1	0							0.842452	34.3851			3.31406	1.07973
	0	3			0	0							10.5475	15.6396			7.22433	0
	0	0			2	15							2.38949	36.9006			1.68692	58.8364
	3	2			5	0							1.50291	12.078			0.12021	1.69594
	4	77			0	39							1.21475	31.3906			0.182249	2.68763
	8	29			0	25							2.46976	7.77498			2.8163	4.41432
	16	32			0	23							5.11628	10.111			1.54804	11.7279
	3	18			0	17							3.4647	9.7024			1.25892	2.52546
	20	17			0	23							6.02024	12.3704			2.03927	13.5182
	3	14			0	13							3.13197	21.9292			1.04976	43.2269
	18	22			3	27							4.49658	5.33268			1.93192	7.15829
	41	0			1	0							6.07931	5.49863			5.8564	1.94175
	1	2			1	0							36.7573	5.54929			10.0169	5.68297
	2	0			0	8							2.02812	3.74859			0.069029	4.88631
	3	0			1	3							10.2966	3.93105			1.33265	2.21967
	0	7			1	2							3.04363	11.1766			1.0844	9.68745
	2	18			11	7							0.571157	2.71982			1.80328	3.295
	8	5			1	48							4.55934	10.003			2.20318	7.03233
	6	6			2	0							1.46301	4.74402			0.684932	2.80422
	0	12			1	0							10.1029	32.0051			7.6913	40.4042
	0	80			18	2							9.58478	33.7729			3.43276	34.5611
	0	3			11	2							8.20706	28.6236			3.19753	43.61
	1	2			2	12							5.54764	6.47801			0.624331	19.729
	1	0			1	7							7.43211	9.12194			10.2623	0.112549
	6	3			2	13							1.58778	6.97866			1.71838	3.75587
	0	0			0	0							3.07604	21.7206			2.51736	22.4055
	0	3			0	13							9.03	9.92713			0.380858	15.5027
	0	3			0	0							4.35784	34.7892			7.93017	34.7637
	1	1			0	1							13.7374	7.8174			1.64802	1.62602
	0	4			5	13							2.24383	49.6862			4.22446	57.525
	3	21			1	13							7.19934	51.5143			2.21372	63.8798
	2	0			1	0							4.20103	23.4023			0.110816	2.98507
	2	0			1	0							7.4658	17.6951			4.84926	1.65627
	0	8			2	25							3.1707	14.7634			2.37606	1.12157
	0	8			0	23							5.36157	8.8823			4.47761	17.9519
	0	5			0	39							53.2999	2.70443			39.7626	1.79052
	1	22			0	19							4.47099	18.2588			3.76207	16.9789
	1	11			0	51							6.51957	30.9187			0.0766284	43.2293
	2	35			4	0							5.86255	4.19274			15.9851	2.08142
	0	0			2	0							9.31177	3.19139			2.38399	1.84419
	0	9			1	15							7.14903	3.31492			0.114921	3.52734
	3	10			0	70							5.55398	11.3601			1.38265	0.672566
	3	14			0	69							12.084	11.2061			0.104203	3.10255
	13	30			0	3							7.31276	35.2633			5.212	3.62765
	2	29			20	0							2.60044	6.73841			0	5.83685
	0	31			0	0							3.36233	35.2648			0.640628	42.9531
	0	25			0	0							1.41082	35.8968			0.401768	49.1482
	0	5			0	0							1.67429	31.2201			0.109598	42.324
	0	0			0	80							4.76317	28.719			2.42714	32.5844
	0	1			0	13							4.78975	11.5153			2.04967	15.092
	0	16			0	22							2.56709	59.7678			0.161216	49.7758
	3	0			0	25							4.89556	39.0988			1.36986	50.8311
	0	2			6	15							1.1488	8.27178			0.0507099	1.78571
	0	0			1	29							4.86443	16.4449			8.83171	3.65064
	0	19			0	1							3.93189	11.587			0.900753	2.52259
	1	0			0	17							3.99828	19.5254			1.14229	27.6586
	0	36			1	31							3.66554	16.344			1.40637	22.6418
	6	1			14	45							3.82903	10.7715			0.031506	6.75289
	0	0			2	1							0.818713	8.39077			1.02086	14.5171
	1	20			0	1							6.98529	6.92825			0.246643	10.5525
	13	21			0	4							0.707786	9.93018			1.15919	5.8978
	3	73			10	0							6.37695	15.74			3.41916	16.1335
	1	16			0	14							6.09502	18.0223			7.21995	18.9072
	0	17			1	32							5.75595	12.6251			7.0018	21.4219
	0	6			2	6							6.14934	6.11702			3.91517	7.41535
	0	1			0	7							4.28229	42.7614			6.92851	18.9243
	0	27			0	37							1.3396	51.4867			2.17354	9.51535
	2	0			0	46							8.8059	35.2603			12.7581	1.72246
	0	0			2	31							0.644245	12.1368			0.0306654	2.26975
	2	18			0	10							0.994193	22.3465			1.4445	9.06736
	0	4			0	18							3.80497	12.2954			6.61707	19.7991
	0	1			1	4							3.4375	57.7591			1.71258	57.1184
	0	20			0	24							4.5941	63.1639			1.52926	70.8241
	0	21			0	30							2.73376	9.98221			0.351442	1.66008
	2	21			0	21							2.0418	21.838			1.07875	18.9454
	0	11			0	0							2.84733	14.0489			6.59204	1.99582
	0	0			0	0							6.03468	28.7696			1.1509	41.1778
	0	3			0	2							1.18021	8.33908			2.83422	2.21602
	1	10			0	96							1.62081	27.1967			0.63012	21.8458
	0	19			2	110							3.3603	6.2303			0.736594	3.14208
	0	38			1	63							0.285103	36.2273			0.500871	48.0858
	0	15			0	1							1.76432	40.1825			4.07632	37.8302
	0	0			1	0							9.16179	69.6035			15.2057	71.1212
	0	3			0	86							2.02291	38.835			1.59376	54.1441
	0	65			0	34							7.07615	59.2274			11.822	64.7739
	1	90			0	1							14.5767	11.7274			18.6662	0.566741
	1	12			3	51							13.052	11.2324			9.71193	5.52093
	0	5			6	75							33.9792	9.31061			36.3838	2.65871
	0	24			4	33							5.38462	5.74186			4.70143	0.746929
	0	120			2	0							6.93937	8.76279			8.49324	3.14419
	0	2			0	3							6.46963	5.03675			6.00174	0.398465
	0	43			1	0							2.4374	35.5376			5.43148	24.9022
	0	27			1	0							3.58814	22.6511			0.0308071	17.0079
	1	50			0	0							6.12836	7.61345			4.5702	7.24007
	4	10			0	18							6.56662	20.5361			4.01893	19.9449
	0	0			0	4							3.63203	23.2998			3.56068	24.9834
	1	0			0	19							6.05327	15.5105			10.917	9.0217
	0	0			0	8							4.71915	37.4112			2.8343	38.0314
	2	0			0	55							4.38199	19.972			1.59069	2.37514
	2	0			0	41							8.01617	15.4183			6.36452	1.59872
	0	3			0	1							10.2654	19.257			2.55882	47.35
	0	5			0	6							7.41023	9.62953			3.39226	12.4222
	0	28			0	2							3.88485	8.71543			0.355297	11.8738
	0	22			2	1							3.6684	17.7891			1.48268	14.8059
	0	4			3	12							10.6293	8.85137			15.4377	10.3002
	0	51			0	5							1.78121	4.55382			1.14746	10.9702
	0	48			2	9							3.6049	59.5974			4.43665	69.1256
	0	4			0	9							3.54418	45.917			4.38882	59.3587
	0	0			1	40							4.68909	58.8153			2.75229	66.6556
	0	2			0	0							0.847757	56.5028			3.79635	81.4729
	0	0			0	60							1.66716	64.6547			0.560691	73.5485
	0	0			0	86							2.41642	31.8867			6.15441	53.2432
	1	37			0	27							0.348086	37.9434			0.505454	29.2783
	0	4			1	40							5.75875	48.5149			3.12874	66.9516
	0	3			0	60							0.916442	32.7586			0.477924	51.6414
	0	21			1	15							0.380228	50.5812			1.07172	52.7196
	2	28			0	100							2.24394	50.969			1.74484	51.7836
	2	87			0	48							0.565217	59.9568			1.31103	76.3198
	0	81			1	3							7.6017	9.75176			1.81531	23.676
	0	54			0	6							6.21063	17.9049			0	19.0538
	0	71			1	31							5.7796				1.6571
	21	63			8	46							4.50029				3.87778
	0	15			8	42							2.53668				0.249124
	0	56			0								2.65989				2.69698
	0	13			0								6.13512				5.29261
	0	8			1								8.06434				7.7641
	0	62			0								4.42149				0.281955
	0	57			0								10.2321				5.61438
	0	42			0								8.68332				0.154679
	0				0								1.40164				1.42084
	0				0								0.960936				1.51217
	0				0								1.76177				1.75738
	0				0								4.2616				2.16162
	0				0								7.44928				0.946129
	0				0								3.49499				2.81494
	0				0								1.02155				0.054003
	0				0								3.20327				0
	1				2								1.33944				1.24194
	0				1								4.56233				7.01957
	1				0								0.891373				0.955135
	0				0								2.65167				5.70111
	0				0								1.56991				2.86134
	2				0								7.24335				2.24556
	0				0								3.87847				2.43976
	0				0								4.60507				6.32009
	0				0								5.63193				2.6749
	0				0								7.81512				2.62755
	0				0								1.20565				1.10153
	0				0								16.7141				8.3882
	0				0								8.45137				1.48506
	0				0								5.57624				4.46613
	1				0
	0				5
	0				0
	0				0
	2				0
	0				0
	0				0
	3				0
	2				0
	7				4
					1

## Sheet: Figure2
		fig2.c							fig2.d							fig2.g						fig2.h
		pre-mitosis		post-mitosis					pre-mitosis		post-mitosis
	detached ecDNA number per cell	DMSO	dBET6	DMSO	dBET6	p values		detached ecDNA percentage per cell	DMSO	dBET6	DMSO	dBET6	FDR		detached ecDNA number per cell	DMSO	AU15330	dBET6+Au15330	p values		detached ecDNA percentage per cell	DMSO	AU15330	dBET6+Au15330	FDR
		0	6	2	2	DMSO vs dBET6(pre-mitosis):p=0.80			0	0.587248	1.05205	45.9435	DMSO vs dBET6(pre-mitosis):p=0.078			2	0	0	DMSO vs AU15330:p=0.69			0	0	0	DMSO vs AU15330:p=0.93
		1	4	1	11	DMSO vs dBET6(post-mitosis):p=2.7e-13			0	0.532387	1.17073	47.3831	DMSO vs dBET6(post-mitosis):p=7.2e-06			1	15	0	DMSO vs AU15330+dBET6:p=5.5e-03			0	0.288184	0	DMSO vs AU15330+dBET6:p=0.026
		0	6	0	12	dBET6(pre-mitosis) vs dBET6(post-mitosis):p=3.0e-10			1.66929	15.2951	8.34939	4.66516	dBET6(pre-mitosis) vs dBET6(post-mitosis):p=2.4e-13			2	1	0				0	0	0
		0	2	23	18				0	2.74871	3.39144	37.9926				0	4	2				0	0	0
		9	4	0	16				9.80569	0	26.4739	42.1808				0	8	3				0.339271	0	0
		6	1	0	9				11.9179	0	0	8.00047				0	2	0				0	0	0.738552
		0	0	1	2				0	0	8.08427	20.3165				1	3	1				0.0299043	0.212314	0
		0	0	0	20				0	0	1.93177	0.179533				0	19	0				0.180715	2.93188	10.5699
		0	1	0	11				0	0.153728	5.53817	17.733				0	0	0				0	1.86648	6.64876
		0	0	0	3				0	0	2.17279	0.312012				0	0	0				0.517063	3.739	3.56436
		0	0	3	4				0	0	0.946538	42.5578				0	0	20				11.7677	0	0.342857
		0	1	2	13				0	0	12.24	11.0802				1	0	28				1.55087	0	3.63036
		8	0	7	0				4.42387	0	17.4184	3.18035				0	0	4				0.176523	0.0892459	26.8921
		5	2	0	40				0	1.66907	3.36538	15.477				1	0	0				0	1.30564	27.5853
		3	2	0	19				0	1.04922	26.3415	22.6215				3	0	1				4.52218	0.139762	12.8305
		0	4	6	2				0	0	9.91449	18.9614				6	0	24				0.0128156	1.35462	2.25396
		2	2	0	15				1.03687	0	0.251467	22.3206				3	11	0				0.497909	1.38462	0.121139
		0	9	0	9				0	0	0.300677	4.98474				2	0	14				8.83338	0.434153	0.12931
		0	4	7	0				0	14.1401	4.28621	2.47418				0	2	2				3.82222	0.017307	0.0166058
		2	0	2	11				1.06486	0	4.87601	49.6337				9	5	0				0.075815	1.62003	0.0726041
		2	0	0	1				0	0	3.77958	13.1556				1	1	0				1.28205	1.66436	0.0650618
		0	0	4	1				0	0	1.05553	9.68251				0	2	9				25.0927	0	11.4125
		3	0	0	5				0	0	3.05287	14.5388				0	0	0				2.37812	0.280899	22.1522
		2	0	0	2				0	0.20562	11.7714	34.2867				0	0	15				1.98044	0.537634	0.148798
		12	28	0	1				0.30303	0.605144	67.6768	9.50718				0	0	3				0.4995	2.74455	0.093985
		5	6	4	6				0.551471	0.0565611	49.1206	12.3034				3	3	16				0.198829	0.291262	19.187
		0	0	2	6				10.3958	1.11214	20.9589	14.5833				0	5	1				1.4876	0	15.5444
		1	0	0	6				0.155226	0.714009	0	15.5914				1	0	2				0	0	0
		3	3	1	7				0	0	0.905797	24.2674				0	0	4				0	0	0
		3	1	7	8				0	0	0.815956	1.6408				11	4	2				3.57711	0	3.3669
		0	0	0	5				0.198708	1.16009	9.86842	2.10991				4	0	0				0	0	2.43117
		0	2	2	11				1.1974	0	0.943953	0.767544				1	4	0				0	4.3578	0
		15	0	0	6				0	0.780165	1.02669	46.4395				0	0	0				0	1.09769	9.79206
		0	10	8	15				0	0	1.92756	42.3177				4	1	0				1.52915	6.25	0.0419111
		0	6	0	2				0	0	9.58296	3.2241				1	0	0				5.31004	0	0.347625
		0	2	5	1				0.238745	0	20	10.5479				0	0	0				0.60423	3.45919	0.345125
		9	0	0	0				0.0853242	0.208	2.91262	28.524				0	2	0				0	0	1.1976
		0	0	1	1				0	0.576646	4.9459	39.3521				0	0	10				2.14541	0	0
		6	4	0	1				8.80682	0	24.4632	23.5586				0	1	0				0.269386	13.8229	10.5768
		4	2	0	0				0	5.35893	3.3393	13.5062				2	0	0				0.262342	0	0.172043
		0	1	10	1				6.22825	1.95082	3.50978	0.215827				0	2	0				0	4.74138	0.13541
		0	1	6	13				33.2275	0	1.96614	16.0673				0	0	0				0	0.617665	4.5998
		3	0	3	0				0.447628	0.116768	19.2867	3.67545				0	0	8				5.3526	0	0
		1	0	0	7				0	0	11.3606	6.2819				0	0	0				11.732	0	0.298543
		0	2	0	9				16.8012	0	16.1136	4.27695				8	7	0				0	0.45403	0.0087382
		0	0	0	12				0	0	5.45373	7.28989				1	3	6				0	0	0.988936
		13	0	6	6				2.6393	0	16.1326	2.17992				1	1	1				0	0	1.38585
		28	14	2	19				0	4.35489	3.56568	3.24826				0	2	0				3.95062	0	8.61865
		1	3	0	5				0	0	2.69075	3.26685				0	0	4				0	0.0198334	2.54115
		2	13	0	1				3.69624	12.2109	0.863132	19.1624				3	0	6				0	0	3.20319
		16	29	0	8				0	7.31535	0.816839	4.25339				4	0	0				0	0	2.74605
		0	0	0	1				7.47269	1.05331	0.0380228	7.10383				0	0	0				0	0	25.4355
		0	3	0	9				0	7.39665	5.99315	2.41572				0	0	27				0	0	0
		0	1	9	2				0	0.987013	19.1368	6.00834				0	3	3				0.867679	0	9.48089
		1	2	10	1				0	6.40953	2.50865	13.1208				2	1	0				0	0.282729	0
		0	2	2	0				0	2.94918	5.7642	30.1878				3	2	2				0	0	0
		3	0	4	5				0	11.7953	0.253915	6.36595				0	0	8				2.20674	0	0.473634
		1	0	4	0				0	2.58958	2.07602	4.08443				0	0	17				1.69014	0	1.3626
		0	0	0	17				0	4.78158	0.127389	11.3477				1	2	10				0	0.0776398	16.0114
		0	0	0	7				0.0554708	22.3986	3.6466	0.262209				0	5	7				0	0.277008	2.39202
		0	0	2	5				1.46423	45.0844	5.87032	6.29074				0	3	0				0	0	0.329188
		0	0	0	1				0.119348	5.89336	7.75008	15.2811				0	3	2				0	0	0.359324
		1	5	1	0				0	3.61672	2.53129	13.9987				0	10	10				0.144092	0	0.104239
		0	0	0	0				0	4.75234	2.06475	15.342				1	8	5				0	0.741656	0
		0	1	0	2				0	3.25566	0	2.51194				1	1	1				0.892857	0.217391	0
		0	2	0	17				0	0.902995	0	37.9868				0	0	0				0	0.344927	0.0547345
		1	1	2	7				0	6.1024	16.9048	5.15337				0	0	0				0	0.334308	0.043802
		0	0	8	2				0	0	0	10.7729				0	0	2				0	0.527349	0
		3	1	0	3				0	0.0495663	0.78329	20.8841				1	0	0				0.809307	4.04175	0
		0	0	0	14				0	0.158035	2.17819	0.967783				2	0	27				0	3.3478	2.14861
		3	0	2	0				0.228311	2.36578	3.41113	3.93145				2	1	19				0.0517331	0	0
		2	0	1	9				6.61041	0	4.09207	2.10764				0	1	0				0.512164	0.915522	0
		0	4	2	3				0.927152	2.02502	0.0377358	2.19316				1	0	1				0.554675	0	0.874832
		1	0	4	7				0.561798	0.0803624	0.0818331	1.62602				0	1	0				0	7.64798	0
		4	2	3	6				51.1402	0.0183352	0	13.6212				0	0	2				0	2.33393	0.516944
		0	0	0	0				0.489274	0	0.905948	4.85393				6	0	8				0	0.815294	26.6552
		1	0	0	0				11.3953	0	0.854324	3.04916				2	5	9				2.58661	3.27466	0
		0	0	0	1				0	3.80762	8.21566	1.29042				0	9	1				11.8873	15.1229	4.14628
		0	0	0	0				0	7.09815	0.845187	0.674716				1	0	2				0.736067	2	0.559589
		0	0	0	0				8.56755	0.514648	3.19328	1.93115				0	0	0				4.48165	4.93827	5.75367
		1	0	1	2				14.1017	0	1.9786	2.91187				0	1	0				0.995406	1.1181	0.540241
		3	0	0	4				13.0374	3.47704	0	1.5191				0	0	0				6.2559	2.13258	1.8413
		0	3	0	1				0.910364	1.1236	0	7.13171				0	0	0				3.97514	5.79601	0.85913
		2	0	0	4				31.088	3.48358	0.0356633	21.342				0	0	0				38.1562	1.81543	0
		0	2	0	7				8.37379	0.873494	0.428349	33.1412				5	0	1				12.8067	32.9288	0
		1	2	0	0				1.54158	0.312989	0.620188	22.4964				1	4	0				6.76006	18.6858	0
		0	1	0	24				4.55917	15.6739	3.34262	3.90428				1	0	1				1.42602	6.65782	3.79075
		3	0	0	2				17.1246	7.36874	0.157729	24.3426				4	1	6				6.51416	0.859599	10.6742
		0	1	0	2				14.9208	0.176173	0.08088	1.99618				0	0	0				1.74564	5.82699	7.20588
		0	0	3	10				3.33912	21.1155	0	2.45049				0	0	7				38.1445	5.48819	22.9945
		1	3	2	9				6.60969	31.1758	0.271186	0.720916				0	0	0				0.0474383	0.117233	8.85131
		3	0	0	2				6.86113	14.3192	2.11466	0.238379				1	0	1				1.18754	8.93174	6.78459
		0	0	5	12				16.9949	53.1698	11.7808	5.01601				0	2	0				1.19311	1.79042	3.04032
		0	0	0	0				7.75605	22.7198	4.45344	0.0661157				2	2	0				6.1665	0.944386	2.01986
		1	2	2	6				6.03134	0.327536	1.1956	1.22788				1	0	0				25.8129	14.8132	2.77108
		0	1	4	3				2.59968	4.98797	0.156087	1.78926				2	1	0				0.273598	21.1705	3.33758
		2	0	2	2				65.2623	8.47239	2.24267	22.6393				5	1	0				12.8416	19.4345	1.31518
		2	0	0	5				2.45803	5.11297	1.58362	3.34457				0	0	1				1.92018	8.46331	1.74505
		2	4	0	24				4.67866	11.3287	0.141011	8.37721				0	1	1				1.02063	0.714286	4.02869
		0	0	2	0				0.321737	2.42826	5.17991	39.8126				0	2	18				21.3601	8.32254	4.56827
		0	1	1	7				36.5838	1.87481	13.1068	28.1974				2	1	1				0.127841	2.39689	3.75737
		16	0	2	0				15.8363	13.4063	0.226757	0.377907				0	0	2				2.26184	2.83599	5.14167
		0	1	0	0				2.02186	0.665256	3.45964	0.537634				0	1	0				0.707155	1.63896	1.09617
		7	0	1	0				3.3576	6.14508	0.362056	0.57995				4	0	0				30.5403	1.38776	6.57066
		1	0	0	0				8.06228	0	1.13701	0.862999				5	0	2				2.0533	0	62.3747
		0	0	0	0				19.5523	4.49109	2.60836	6.5478				4	2	3				12.0158	5.71848	16.5878
		0	0	1	0				0.511664	1.96368	8.61626	10.2287				0	3	1				7.61684	7.00189	6.03378
		0	0	0	0				0.0522876		0.259948	9.34494				0	1	0				0.0244499	2.05965	2.55115
		1	1	0	1				17.129		0.7249	6.26751				0	0	0				0.683962	2.70631	6.08919
		6	8	0	6				1.6046		0.948132	11.4319				0	1	1				2.74497	5.0393	4.85004
		3	7	0	25				0.841908		19.7737	0.334747				2	0	0				4.09615	8.91841	13.4557
		2	1	1	20				9.39645		18.3898	47.8379				1	6	4				17.722	1.46513	59.6111
		4	0	0	2				15.9492		2.57732	14.244				2	0	26				4.57263	13.428	70.8009
		15	0	7	23				19.2308		0	48.9537				1	0	3				1.71343	3.52941	1.14708
		1	0	3	1				19.084		1.09235	0.526979				5	1	0				5.59991	7.26872	13.9056
		1	2	4	4				18.0563		0.835165	3.7261				0	0	14				10.598	3.01898	0.896861
		0	1	5	25				25.6733		0.0618047	4.51916				0	4	32				5.21932	13.7476	9.49215
		40	0	1	0				51.5532		8.742	9.91791				0	0	1				16.3739	0.211119	7.02227
		0	4	3	2				30.0992		0	3.5541				0	6	0				10.5693	0.969529	0.0415973
		5	7	2	4				16.0408		1.45923	4.33185				1	3	0				6.42012	11.4902	0
		2	2	3	5				20.5876		8.72241	0.914435				5	1	2				0.706156	2.148	5.80856
		10	2	2	4				1.08219		3.80673	18.2948				2	4	19				1.24503	25.2125	12.953
		2	3	1	11				1.77051		6.82151	0.31006				2	0	1				12.0631	0.83612	7.11676
		1	1	2	2				13.1263		8.60215	16.9483				0	2	0				12.9733	1.08206	5.45105
		0	0	0	3				0.330154		11.6667	4.86633				0	0	1				0	1.95667	5.0856
		0	1	0	5				1.13996		2.14477	0.553944				1	0	0				0.936831	2.41449	1.51803
		7	0	5	3				0		14.9218	4.87198				2	0	0				0.370485	8.33333	1.83755
		15		2	14				0		2.03443	55.3971				0	0	6				3.54742	17.4532	18.7095
		0		0	4				0.353513		4.35739	6.69488				0	0	3				4.12143	23.4767	0.590319
		0		3	11				13.1109		10.0348	4.3908				5	0	0				0.144363	4.34275	57.5483
		0		5	4				1.35997		19.3738	1.42925				0	0	1				4.74259	11.0798	32.1395
		0		0	39				4.75835		3.98323	21.2928				0	0	0				40.9914	23.6005	8.93734
		5		2	0				0.286678		0.613246	14.2754				0	0	2				0.219877	1.60999	0.0210172
		0		0	0				2.82321		2.10627					1	0	0				4.29448	2.33667	1.44154
		0		0	4				7.80308		8.16817					0	2	2				0.446071	8.2397	18.5859
		4		3	0				6.1436		4.54905					0	0	1				0.508259	4.33966	0.207852
		7		5	14				9.13815		13.1951					0	3	0				0.130039	0	18.3544
		0		0	4				1.5907		2.8354					0	0	5				62.1692	6.92817	9.24414
		0		2	4				6.04999		2.94731					2	0	1				11.0141	4.19079	2.78081
		0		2	9				5.61457		9.86261					3	0	3				0	15.3459	11.7096
		2		0	0				28.8727		3.85505					2	0	0				3.14823	0.0584795	10.6157
		2		6	0				4.37533		1.27423					0	0	1				5.85125	18.2817	2.56555
		1		0	0				2.19402		2.02683					10	1	10				0	3.54132	22.5132
		0		0	3				1.00568							0	1	9				17.0498	1.41079	2.61802
		2		0	1				1.92938							0	0	3				8.50829	5.05528	5.51528
		0		0	13				21.0431							0	2	17				18.9539	2.41878	21.7214
		0		0	2				4.40775							1	4	1				0	1.49074	5.70722
		0		0	1				0.375822							3	0	0				11.6411	6.20316	31.4659
		4		1	1				49.2							12	0	11				14.3793	2.51742	3.15591
		2		0	9				11.2126							1	3	3				2.62592	1.37083	0
		0		3	16				7.77713							2	3	13				0.402103	15.3846	14.3117
		2		1	0				6.01017							2	0	1				15.3315	1.16459	54.0844
		12		1					0.0669493							0	1	7				1.74456		10.9195
		2		0					6.13939							0	1	10				9.43728		14.1074
		1		0					0.113679							12	0	0				1.53594		4.46778
		2		0					5.14313							6	0	1				0.0631512		0
		0		0					3.98315							3	1	6				0		7.16888
		0		0					4.92476							2	0	0				3.4959		11.0865
		15		0					11.4044							2	1	15				2.19116		11.4187
		0		0					8.73924							1	0	0				0		0.0811359
		1		0					4.747							3	0	0				4.26973		40.9968
		3		0					1.94039							4	1	9				7.9912		3.71245
		0		0					12.9038							1	0	0				3.81639		53.0804
		5		3					2.2597							3	0	4				3.60761
		1		0					13.4002							1	3	0				5.09628
		0		0					5.85223							0		2				1.84735
		2		1					6.19968							0		4				0
		0		2												1		2				1.25786
		2		0												0		4				4.49893
		0		0												0		4				0
		0		0												0		0				4.266
		1														0		1				20.4561
		0														0		3				2.54741
		0														0		0				2.37891
		3														0		0				6.83017
		2														1		0				17.2101
		6														5		0				0
		0														1		2				4.38374
		0														0		0				0.564374
		3														3		18				2.67196
		0														1		3				7.02685
		0														1		0				0
		1														2		30				1.77066
		2														1		0				0.201979
		0														0		0				0
		0														1						2.26473
		0														0
																0
																0
																0
																0
																1
																0
																1
																3
																0
																0
																1
																7
																0
																0
																0
																1
																5
																0
																0
																2
																3
																3

## Sheet: Figure3
		fig3.c					fig3.d					fig3.f						fig3.g						fig3.m						fig3.n
	detached ecDNA number per cell	siControl	siCDK8	p value		detached ecDNA percentage per cell	siControl	siCDK8	p value		detached ecDNA number per cell	siControl	siCDK8	siCDK8+siMED13	p value		detached ecDNA percentage per cell	siControl	siCDK8	siCDK8+siMED13	FDR		detached ecDNA number per cell	DMSO	triptolide	CDK9i	p value		detached ecDNA percentage per cell	DMSO	triptolide	CDK9i	FDR
		4	0	p=3.1e-16			2.63389	34.6772	p=4.7e-09			7	3	5	siControl vs siCDK8: p=2.2e-25			0	1.53178	0	siControl vs siCDK8: p=3.0e-12			0	0	0	DMSO vs triptolide: p=2.0e-09			6.1021	2.10371	9.72084	DMSO vs triptolide: p=3.1e-06
		1	0				1.5807	0.572656				3	1	0	siCDK8 vs siCDK8+siMED13: p=3.4e-12			0	40.5983	8.14394	siCDK8 vs siCDK8+siMED13: p=1.7e-05			0	7	0	DMSO vs CDK9i: p=0.37			1.50985	28.458	4.51897	DMSO vs CDK9i: p=0.94
		1	0				1.20664	1.83752				0	0	4				0	0.947838	0				0	9	2				9.53289	2.48245	3.41413
		0	36				28.0702	0.232019				0	13	12				0	1.29702	1.80467				0	3	0				0.813543	47.5605	5.62088
		2	4				3.61795	2.32558				0	31	0				0	17.954	28.1374				0	0	0				0.562905	6.15755	5.03281
		2	16				23.0888	27.5411				0	4	0				0	0.426439	0				0	2	0				19.1787	61.0664	0.801948
		0	8				6.51261	1.14778				3	6	0				0.155461	7.93037	0				2	3	0				0.798146	75	6.22083
		0	0				3.91823	0.17234				0	2	1				0	10.037	0				0	5	3				1.87345	35.1478	0.651289
		4	5				0.0633714	0				0	25	0				1.54662	0.42337	0				0	2	0				31.2308	9.83464	11.0279
		1	0				1.26984	2.99034				1	7	5				19.5092	0	4.49153				2	0	0				10.7216	66.2551	3.05851
		0	2				3.76769	0.0732601				0	14	1				0	2.12934	0				8	11	0				9.3696	3.73849	2.10484
		0	0				0.0347343	8.9642				0	8	0				0	0.427503	0				1	0	6				7.06906	2.84468	6.29746
		1	2				0	0.25641				0	3	4				20.8718	0	0				1	12	0				6.08676	0	1.76271
		2	3				0	0				0	2	0				0.701107	0	0				0	3	3				7.46237	4.75222	0.138825
		1	3				2.69583	0.777202				3	0	0				0	0	0				1	34	3				3.60744	21.0435	0.109409
		0	5				0.0398406	0				4	0	0				0	0.26137	6.14618				0	1	0				0.124378	3.8806	2.42475
		0	3				0.111732	0				9	0	1				0	0.775838	0				1	11	2				8.1996	7.81532	3.45587
		0	6				2.1215	30.5677				2	3	3				0	0	0.154083				1	0	1				6.66218	9.19934	23.5175
		0	0				0	0.434311				5	4	0				0	0.062822	10.0424				0	0	0				6.67344	0.0348008	7.0437
		8	2				9.37991	8.06946				0	2	2				2.82532	17.6955	4.17412				3	0	5				0	52.8354	11.0843
		0	2				3.87597	0.787966				3	5	1				0	7.11849	5.61529				1	8	1				37.4502	21.1538	0.307613
		0	0				0	1.96937				0	0	3				0	0	9.89489				0	6	0				2.82514	0	12.3939
		0	0				0.130233	4.28016				0	4	0				0.0339789	0.546678	0.222058				2	2	0				21.1295	20.556	5.51634
		0	4				0.106345	17.5879				0	10	6				0	2.85231	12.067				0	2	9				7.09525	5.88418	6.57182
		1	2				0	11.482				6	1	3				0	3.09535	11.2393				2	0	1				35.7029	21.2769	1.41593
		0	0				1.90038	20.0831				2	8	5				0	0.876808	2.3088				0	4	1				1.07081	7.6036	0.289321
		1	0				0	8.71022				0	2	0				0	0.28626	0				1	8	2				2.5582	42.5268	3.10709
		0	0				1.30039	1.38018				0	1	6				0	0.626118	0				1	1	0				0	0.426439	7.82005
		0	0				0.731261	0.0714796				6	2	0				0	12.9097	0				0	2	4				0.797872	42.0513	10.0564
		0	0				3.73646	19.138				0	2	0				0.226372	27.5215	0.47619				0	0	0				1.96679	25.995	3.1396
		0	2				23.2446	2.28742				2	7	0				8.23137	15.534	2.91971				4	0	1				1.8911	9.53516	0
		1	1				1.19403	0				0	7	0				0.0594884	4.74161	0				1	10	0				4.75189	17.6987	10.4083
		0	4				26.2515	0				0	16	11				0.564199	4.7295	0				0	4	3				9.21976	7.56318	3.94243
		0	0				10.4968	2.14244				3	5	20				0	1.96188	0				15	5	0				0.140959	7.31325	1.48601
		0	0				10.1457	0.0215332				2	0	0				0	10.219	0				2	1	2				21.2291	6.72663	0
		0	0				0.23129	0.908059				3	8	1				0	13.0286	0				0	23	1				11.5145	2.77625	1.12123
		0	1				0.109625	0.0764818				0	5	0				0	7.57689	0				0	5	0				0.578035	4.34862	3.01887
		3	2				0	0.0852152				2	15	0				0	0.222222	3.22835				1	1	0				13.2236	0	16.6774
		0	1				0.209205	5.12646				6	10	3				0	3.17263	0				2	18	0				3.59168	27.4244	3.24284
		0	5				1.20764	0.214362				0	15	0				0.980392	29.2205	0.214408				0	3	7				0.409357	2.04417	19.5737
		0	3				0.339703	3.15152				0	2	0				0.175131	0.332542	0.429185				4	0	1				2.99345	47.627	2.58216
		7	5				1.50776	0.831025				0	0	1				0.0772798	0	1.79576				0	0	0				7.281	33.8129	3.24138
		1	8				0	0.716332				0	10	7				0	0.581717	2.58884				0	6	0				14.1841	0.6628	5.04868
		0	1				0.460829	0.469925				0	0	2				0	0	0				2	8	1				30.1017	16.9008	2.74531
		2	0				0	0.0580383				3	0	1				0	0	0.0243132				1	5	1				13.6375	11.2214	4.37279
		0	0				23.2432	18.8312				0	25	0				1.3663	1.0582	0				5	5	0				0.916784	8.57296	5.60992
		0	1				0	26.0223				0	1	0				1.41874	1.37507	0.561742				0	3	0				6.5452	35.3403	18.4834
		0	5				0	6.8306				0	0	0				0	0	0				2	34	0				5.47393	2.12072	11.0786
		0	13				5.13934	0				0	31	0				8.28379	0	0				2	2	1				3.23606	14.3304	20.4166
		0	1				19.0476	0				3	3	4				0	0	2.91921				2	12	0				2.51248	6.9712	6.08289
		6	0				9.71429	3.12592				0	7	2				0	0	0				0	5	7				4.9505	11.1151	1.48125
		0	5				0.578035	5.40793				0	2	0				0.505561	1.37157	0				0	7	0				3.00498	26.1307	36.8191
		0	3				0.138074	1.09131				0	14	0				0.435459	39.5989	0				0	1	0				7.32651	12.6973	0.823513
		0	4				12.4122	9.66057				0	11	7				0	33.5955	0				2	0	1				3.29114	9.73251	5.03582
		0	0				12.5	2.31442				0	0	3				0	0.0441501	0				10	0	0				0.760264	38.8342	6.26276
		4	9				1.13524	0.110701				2	5	0				0	0	0				10	1	0				4.42478	28.2463	0
		0	4				0	13.799				0	3	0				0	11.0832	0.725825				0	24	0				7.15251	27.782	0.601278
		0	2				3.49433	3.30033				0	0	0				0	0.34965	1.1302				0	19	2				2.94537	30.7269	3.94096
		0	0				4.34783	1.0107				5	0	2				0	0.108401	0				0	7	2				19.7791	61.2249	7.2109
		0	0				1.19522	0.52592				2	10	0				0.120048	0	0				0	17	6				10.911	4.71581	0.471063
		0	4				2.07668	2.92439				0	0	0				3.297	0	5.56689				3	2	0				12.6796	3.81208	0
		0	0				1.35458	22.1607				0	2	2				0.0927214	3.53229	0				0	4	3				22.2151	25.6488	3.00153
		0	0				10.0765	0.312989				0	0	0				0	0.970588	0				1	1	0				1.01744	79.4752	4.11455
		1	3				3.55805	0.373134				0	5	0				0.0421763	1.56441	4.05241				1	2	2				6.15271	48.3951	4.71111
		5	5				3.6182	4.88759				0	0	0				0.0116036	0.350877	0				0	2	1				0.0190006	6.37088	5.76431
		0	3				1.23537	0.105708				0	0	0				0	0.487525	0				0	2	7				3.57367	33.2092	2.50696
		0	0				1.33568	8.12672				0	19	0				1.1065	0.134873	0.44603				0	3	0				0.38642	2.98285	19.4887
		1	0				0	2.01126				0	18	2				0	0.965347	19.4467				0	14	5				7.05556	4.97049	15.7369
		0	3				3.24324	30.0813				2	2	3				0	5.16194	3.13199				0	0	0				0.86758	0	16.6914
		10	0				0	1.71233				4	1	0				6.45575	0	0				0	14	5				1.73648	3.10809	0
		0	11				0.120919	0.35524				0	2	0				0	1.27576	0				1	2	2				1.54203	0.0429185	3.08772
		0	10				0	0.264784				0	2	0				0	1.82134	0				0	10	0				1.20893	11.4895	0.285932
		0	4				0	14.2327				0	24	0				0	0	21.8345				0	4	0				0.321285	7.24983	18.3555
		0	4				0.730435	15.0388				2	2	0				0	10.7014	0.933645				0	1	5				3.42808	0.767918	0.78115
		8	0				2.30349	8.72135				4	2	0				0	0	0				2	1	0				0	5.03038	2.77325
		2	14				7.01754	27.1596				0	9	0				0	1.59425	6.14187				1	22	0				15.1554	2.62561	16.7676
		6	4				0.733945	5.17476				0	0	5				0	0	1.1838				5	0	0				8.17121	0.57971	0
		0	0				0.442033	15.3965				0	0	1				0	19.5838	3.83549				0	0	14				8.80017	2.24448	4.83661
		1	2				0.784929	0.189251				0	0	0				0.724234	7.7514	0				1	1	16				7.08086	29.2372	0.283393
		0	4				0.17321	1.21564				2	5	0				0	5.50847	2.17391				0	0	0				1.21435	9.5932	6.10022
		0	10				0.134953	4.48212				0	3	4				0	10.9015	11.5878				5	13	0				2.68977	44.3017	5.19048
		0	0				9.15698	4.48029				3	0	0				0	36.0219	0				1	3	0				0.0612745	13.4577	23.2558
		0	1				2.9549	16.5732				0	16	0				0	0	0				3	11	4				1.09826	14.8417	15.2637
		0	6				0	4.62185				0	3	0				0	1.38169	0				1	20	7				6.71296	5.79397	3.90607
		0	9				0.933707	4.75659				0	1	2				1.97119	3.00424	8.90481				0	6	0				8.07492	30.8094	1.78571
		0	0				2.40848	0				4	2	4				0	22.4799	4.75831				1	5	0				11.152	51.1645	24.5123
		4	1				5.58276	2.67661				0	1	0				0	0	57.0136				0	0	0				0	23.3936	2.47357
		0	14				2.86832	0.219298				0	4	0				18.8898	17.5275	0.732759				9	3	0				4.81742	38.8056	17.0273
		3	0				1.36364	4.96304				0	9	10				3.9579	6.48192	1.80818				3	0	0				2.89126	28.4101	8.40648
		0	1				3.94366	0.536481				0	2	0				6.90821	10.8197	8.66402				0	1	0				6.53149	18.0795	4.82375
		0	4				7.76148	2.12922				5	7	0				3.76856	40.7674	24.6087				0	2	1				0.118608	1.68426	9.79299
		1	5				3.2955	2.9319				0	5	0				4.91088	5.37634	2.33911				0	0	0				25.715	2.37467	5.69502
		1	8				0	5.97484				0	2	0				1.43075	11.1645	35.7862				1	1	2				6.59007	15.3818	26.4811
		2	14				0.173837	0				0	0	0				5.36621	19.0789	44.241				0	1	0				0.329463	1.87951	0.34965
		0	6				1.33571	0				6	1	0				13.1703	25.6653	3.98964				2	2	0				1.93464	43.684	6.69138
		1	8				0	0				0	0	0				9.13043	4.1091	6.12934				0	2	0				3.49971	4.15236	17.5644
		0	3				14.8515	0				0	0	6				0	21.9178	11.8051				2	3	1				5.90403	26.0125	0.0277662
		0	0				12.8426	0.642084				0	4	23				0	0	0				0	8	5				1.54193	0.0966495	4.84988
		5	0				6.45161	0				0	4	0				1.26024	0	7.07323				0	6	0				37.8262	48.2424	23.6306
		0	0				1.80547	2.5266				0	2	1				0	0	42.3913				5	0	2				6.87549	37.0791	2.7244
		0	3				9.74601	25.5291				12	1	5				2.14537	6.41088	40.2101				0	4	4				4.69775	0.539892	1.47256
		0	8				1.52306	39.6388				0	1	2				2.84452	0	0				0	7	3				3.88235	0.530504	1.70963
		0	1				3.03145	48.5062				1	1	0				0.0490196	6.04396	0.929368				0	0	1				0.626174	0.728332	0.12837
		0	2				0.601344	17.0311				1	10	1				0	11.9307	0				0	0	1				10.3908	32.2101	0
		0	0				2.12492	32.3949				0	13	0				0	7.71429	0				2	4	3				8.48375	17.87	11.4462
		0	13				3.97841	18.9152				0	1	0				0.200602	15.694	9.84078				1	2	4				9.0968	16.7744	25.8291
		2	1				6.27968	12.3372				7	9	1				0	1.19947	1.62033				0	4	1				6.14105	17.0371	4.97025
		6	0				0	8.75411				2	0	10				4.43396	27.8256	18.3303				2	1	0				5.58712	17.2638	3.88876
		6	0				16.0486	24.8105				2	0	0				9.1819	5.3328	1.26984				2	0	1				12.1193	0.810313	2.5
		0	4				0.102197	1.28998				1	4	2				0	0	0				0	0	3				10.6164	10.5044	8.61369
		1	0				0	22.4156				3	4	3				0	23.6842	0				1	10	6				11.2629	33.0886	18.5379
		2	4				0.31063	23.2996				0	0	3				6.90023	48.7738	0				0	2	1				9.6706	14.3684	13.9904
		0	0				0.280899	12.4806				1	5	8				0	2.05731	0				0	12	0				0	8.42841	15.0462
		1	6				4.00902	4.88532				1	20	1				0	0	0.879078				0	0	2				1.48059		2.4593
		0	4				0.0376364	6.72857				0	27	0				0	12.9278	0				1	3	0				26.3686		3.17526
		6	3				3.76241	20.9012				6	8	12				0.0381534	28.972	14.1921				3	13	0				1.83702		14.4969
		0	0				0.417595	17.9452				7	3	2				5.63531	0.293378	0				1	0	8				5.19612		4.38301
		0	10				4.2715	31.9767				1	3	1				0.0949818	33.6857	19.8889				7	5	2				0.0443508
		0	1				0	0.881207				0	9	0				0	17.1489	0				0	13	0				3.98265
		0	0				3.22542	25.8539				0	39	0				0	3.60118	0				0	0	0				40.5594
		0	10				0.481928	6.94282				0	22	6				0	4.5098	0				0	0	7				3.75018
		0	1				15.5779	34.2821				0	0	18				0	0.844119	12.0092				0	0	2				5.05856
		0	0				0	7.12232				3	0	0				0	41.5102	0				1	0	5
		0	0				3.69565	4.13396				1	0	3				0	23.5275	0.0492368				0	33	2
		0	19				0.132217	20.6991				0	0	3				2.62361	1.40197	2.34795				0	5	0
		0	0				4.38508	12.5				0	12	14				10.4186	0	0				0		9
		0	27				1.6861	5.73523				5	1	5				7.17274	8.69293	0.440529				0		0
		4	16				2.46124	8.19444				2	12	0				0	5.44959	0				1		0
		0	0				15.5779	5.83975				1	9	0				0	37.9302	1.27758				0		0
		0	5				30.7774	44.9208				0	8	13				1.25786	8.23582	4.662				1		17
		0	0				21.14	12.5099				0	24	15				15.0735	5.74949	0.530035				0
		0	7				3.4354	9.4108				0	6	5				0	25.7294	0.759144				2
		0	0				2.59366	3.30466				0	2	0				0	23.5224	0				0
		0	2				1.64876	41.8717				0	20	0				0.699301	0.803213	13.1769				1
		0	8				9.62193	0.120591				0	5	1				8.75203	1.68781	1.13099				1
		0	7				0	31.027				0	3	1				0	13.949	0				2
		2	3				6.63917	24.0596				5	4	0				0.745182	0.025965	10.3751				0
		3	12				4.11844	5.14286				0	9	1				1.50194	13.7615	27.6231				4
		0	9				14.4784	9.73608				0	2	0				0	3.64964	13.2417				0
		3	19				7.14286	40.9874				0	1	0				4.87805	20.0573	5.26096				25
		3	3				4.64819	7.78007				0	2	6				0	2.22898	27.0718				1
		0	5				0	46.3378				12	7	4				0	0	23.3773				4
		1	4				5.1201	27.7036				4	29	0				0.513523	0	3.23658				2
		3	8				1.01376	5.70342				1	0	2				0.196271	0	22.5625				0
		2	5				4.27864	14.3543				5	5	0				6.65813	0.17585	3.61446				3
		0	3				3.9053	26.3981				0	28	31				1.01523	5.57096	0				6
		0	0				0.797325	12.8268				0	4	19				4.59046	20.9817	1.02783
		1	5				1.70487	6.95608				0	1	0				0.0156666	0	6.31495
		0	11				3.125	10.9347				0	9	0				0	6.91995	0
		2	5				4.133	12.707				0	28	0				0	20.6044	0.907441
		0	2				9.42096	0.979325				0	2	1				4.65075	19.1405	1.11801
		0	6				2.30913	21.6383				1	2	2				3.76156	44.5583	3.75671
		11	2				13.0532	1.86179				3	0	3				6.0553	1.08424	0
		3	12				34.8881	5.02481				0	5	0				5.6338	0	30.2995
		3	2				0	3.60724				5	41	1				5.05142	0	6.60511
		0	0				5.76271	2.6598				0	7	0				20.0396	0	16.5475
		4	5				0.572023	11.6511				1	0	2				0.772201	11.2876	0.686695
		2	6				17.3776	5.39703				0	2	2				0	5.04323	2.68199
		1	6				5.68761	2.9361				0	11	0				3.53163	0.552486	10.0418
		3	15				0	39.4712				0	25	0				4.16419	0	4.17986
		0	1				6.57708	19.1247				0	33	4				22.6363	6.89252	1.52284
		0	1				1.76095	0.118273				0	4	2				9.35327	2.68682	1.03529
		0	2				7.57287	2.2748				0	1	2				8.84287	0.984615	0
		0	8				0.448766	18.1182				0	17	4				4.57481	62.2051	0.233888
		4	11				0	4.30095				1	27	15				18.4285	25.6165	0
		0	9				0.377003	45.0385				0	11	0				9.02768	4.01786	0
		0	2				0.0176803	1.11488				6	4	6				1.95985	14.4796	0
		6	19				0	36.9573				0	1	12				7.03751	43.0138	10.8108
		3	0				0	26.639				2	8	4				4.6744	1.38456	0
		2	0				7.08383	12.7814				0	8	0				22.2877	13.8327	0
		0	0				32.5386	14.3678				0	1	5				2.83224	2.25623	12.6347
		0	19				1.04063	33.4979				1	1	3				1.50161	40.7328	0
		0	0				3.85017	10.0754				5	0	9				8.26598	20.7647	0
		1	15				0.571522	15.7437				0	12	9				0	7.96932	3.72771
		4	0				2.23843	1.8589				2	2	5				0.841515	39.1739	7.76502
		0	13				16.5527	6.74133				0	2	4				17.0455	2.58819	0.199916
		0	14				5.06667	6.23397				1	14	24				3.39286	47.7161	18.0304
		0	20				8.54153	4.73628				2	0	0				4.39747	29.2704	44.6899
		0	7				14.3654	5.35243				0	15	0				26.0605	5.33432	2.32986
		0	2				8.10665	0.486287				0	3	1				1.28091	5.69863	0
		0	0				9.54184	2.70039				1	0	4				4.04566	33.4005	13.8593
		0	15				0.205973	3.61068				0	1	1				0.341556	35.4224	61.0498
		1	11				3.30275	6.26305				0	2	12				1.81577	6.89566	55.4353
		2	4				0	9.16241				0	23	0				0	0	3.82142
		1	4				0	10.2689				0	12	1				2.04667	50.0141	2.40219
		2	3				5.97746	27.35				0	0	0				13.4699	7.8609	0
		18	2				0.63745	30.2887				0	3	0				5.30274	0.653595	3.49436
		7	0				12.4179	7.32538				1	5	8				12.832	25.9426	55.5767
		0	17				6.95029	19.3873				0	1	4				2.58665	32.1749	0
		1	0				1.80629	15.6778				0	0	9				0	36.7676	2.48998
		0	5				8.3214	2.99225				2	1	1				13.7443	62.0862	0
		19	7				4.75439	40.8006				1	4	2				0	0.301834	1.50973
		1	0				0	24.6699				1	5	0				8.51281	53.7109	8.03859
		0	0				0	7.36481				1	36	3				12.9327	6.93088	4.25352
		0	0				0.992802	15.6545				0	15	2				13.9103	12.6141	0.360763
		2	6				3.82231	7.79639				2	4	0					0.735519	5.39384
		0	2				0	1.76332				10	19	2					70.9049	14.2683
		0	3				2.78824	2.6828				1	19	2					69.7391	0
		2	35				17.5983	3.61388				0	0	1					76.1842	0.205888
		0	0				1.1088	4.80808				0	3	11					75.3476	16.2783
		0	9				0.634719	31.6335				1	6	0					62.4589	1.58558
		0	15				13.2503	61.3131				0	5	0					1.38889	1.2432
		0	4				3.17971	22.788				4	4	0					35.751	5.69708
		0	0				6.14879	19.2441				0	11	3						4.44804
		3	3				5.33033	0.229621				2	3	3						12.4445
		0	4				4.47673	23.4067				0	8	1						6.36981
		0	3				6.12621	5.20059				2	21	8						3.65751
		0	18				16.8831	4.79728				0	2	1						4.24116
		2	0					8.29964				1	2	5						2.15851
		0	0					30.9637				0	12	0						30.3577
		12	0					14.4909				0	29	8						1.01382
		1	0					0				1	7	2						0.610998
		0	6					1.7934				1	3	17						7.97125
		0	17					19.011				0	13	0						0.279576
		3	0					5.14087				0	10	1						47.035
		10	0					22.4393				0	3	0						38.6721
		1	0					46.2838				0	15	0						35.6271
		0	1					19.9269				0	0	5						0.882677
		1	0					3.71956				6	0	0						66.0221
		2	0					14.2912				0	13	1
		13	26					13.7356				3	0	3
		3	2									6	0	2
		0	29									0	23	0
		1	22									3	0	12
		2	11										1	0
		2	10										36	1
		5	2										4	0
		0	1										10	0
		1	7										24	1
		0	3										13	6
		0	0										0	0
		0	0										10	0
		0	2											0
		3	3											5
		0	0											2
		3	25											0
		5	15											11
		4	1											8
		1	9											12
		3	0											25
			19											0
			4											0
			1											1
			5											2
			2											0
			0											0
			1											3
			15											0
			0											0
			6											0
			4											14
			8											7
			1											7
			3
			17
			18
			4
			7
			7
			0
			0
			2
			12

## Sheet: Figure4
		fig4.c					fig4.d					fig4.g
	detached ecDNA number per cell	sgNon-Peak2	sgPeaks	p value		detached ecDNA percentage per cell	sgNon-Peak2	sgPeaks	p value		detached plasmid percentage	non-peak1	non-peak2	peak1	peak2	FDR
		0	1	p=6.9e-05			2.20713	8.33333	p=3.6e-03			100	44.5477	55.3571	100	non-peak1 vs peak1: p=2.9e-06
		1	7				1.71821	1.75793				100	100	100	99.3837	non-peak1 vs peak2: p=1.5e-02
		0	0				13.7255	4.12082				100	89.1755	88.3524	100	non-peak2 vs peak1: p=7.5e-03
		1	0				0.44899	27.4121				93.9349	73.2213	100	43.2732	non-peak2 vs peak2: p=0.62
		2	1				4.10959	19.6277				100	100	100	99.768
		2	2				1.24334	1.84426				100	0	100	100
		0	0				1.68291	10.2824				100	100	54.9356	0
		0	0				4.37622	1.49961				100	56.0623	68.7028	100
		1	0				0	1.32738				100	20.1472	100	73.1988
		0	7				0.434153	3.19756				97.3888	44.3279	96.7356	100
		0	2				1.64883	2.32925				99.8731	13.1579	70.9273	100
		2	1				3.23111	7.23551				100	91.3952	29.3528	100
		1	0				3.76489	3.34957				100	81.0071	68.5171	100
		1	0				2.08687	17.7791				100	100	100	93.0427
		0	28				5.51318	1.08571				100	100	100	70.1568
		2	0				2.22141	4.58357				100	100	100	100
		0	5				0.128041	18.9878				100	41.2073	90.0882	73.8646
		2	0				0	0.18797				38.9831	100	100	100
		4	1				4.16185	1.64168				100	59.5162	0.135318	100
		0	6				7.49203	9.32545				99.7029	64.3045	17.5799	29.368
		0	1				1.85328	1.35885				78.2895	99.3353	100	100
		0	1				1.2843	2.09227				0	71.6535	67.6222	100
		0	0				0.259875	1.65803				95.202	100	0	100
		0	12				0.945435	12.1336				93.6765	100	0	40.5405
		1	2				16.2316	1.2218				100	100	100	100
		0	1				2.14971	1.16173				100	0	100	100
		0	0				2.69113	7.43615				100	100	100	100
		1	4				5.18693	15.37				100	20.8633	42.1314	100
		0	5				1.74769	0.336134				100	37.5491	100	100
		3	31				0.187207	5.22815				100	72.6966	31.7719	17.3985
		1	1				2.61283	33.9651				100	100	60.1333	100
		6	24				0.511883	5.77478				100	84.8796	65.1408	100
		0	5				0.632111	3.57832				100	100	95.6157	19.2037
		0	1				6.43847	0.8				0	77.9344	90.772	83.7066
		0	1				1.77686	4.4097				100	100	100	4.01691
		1	0				0	14.7156				100	86.3026	76.8391	30.4884
		0	1				3.13093	0.520405				100	91.6828	21.6741	100
		8	0				7.38292	33.8049				100	95.2332	0	100
		0	1				7.28873	0.404422				2.5974	99.759	60.1744	100
		0	3				2.09651	30.0468				100	63.9344	88.1762	100
		0	0				8.9954	1.57398				100	100	54.6552	55.4348
		6	5				1.8283	39.1506				100	99.2917	99.3982	100
		0	4				19.7373	18.9723				25.346	60.1522	99.8461	38.9873
		0	0				6.20262	3.55191				100	100	0	26.2136
		1	25				1.43215	1.25423				100	97.9139	35.0394	100
		2	6				0.876404	1.23768				100	100	72.4771	100
		3	2				9.14761	0.0934871				95.6643	100	100	100
		0	0				0	14.4299				99.3915	99.1992	24.7557	4.95356
		2	0				4.02961	0.480232				100	100	0	0
		0	10				4.01126	11.2641				98.1027	99.4902	100	100
		1	0				0.578406	3.01659				100	100	100	17.9872
		7	12				0	0				100	91.5096	100	100
		0	5				14.1273	0				99.9542	97.9118	30.2095	100
		0	0				0.734619	2.50074				100	100	92.4242	16.2996
		1	2				13.9321	0.107875				69.6203	98.4169	100	100
		0	0				0	21.3505				100	100	100	5.20581
		0	0				7.84314	1.041				100	100	42.4821	90.932
		5	0				0	0				100	94.1245	100	100
		0	0				34.1211	0				100	60.5446	0	21.917
		0	21				0.73776	30.543				100	100	38.4762	46.6292
		1	0				0	6.95514				100	100	38.7061	100
		0	1				0.13973	4.37642				100	100	34.8185	44.3798
		21	1				5.76101	4.46429				73.3075	95.8959	6.75526	64.9502
		0	22				1.26002	13.5017				41.4163	60.8271	100	100
		7	0				6.65395	0.966543				100	93.3083	0	8.95522
		0	2				5.0455	6.1134				100	100	100	95.6897
		6	1				1.58103	2.27043				89.5354	100	100	100
		2	2				5.11034	0				100	100	99.7096	100
		0	3				10.4009	58.9633				97.1917	100	13.1796	90.5748
		0	2				0.551268	32.9762				100	100	100	100
		4	0				0	0.344081				100	100	99.6835	68.1481
		2	6				0	0.0301568				100	100	93.2203	65.666
		3	0				2.42927	0.508613				0	92.2313	100	100
		0	0				17.0484	0				100	96.8992	92.2965	99.5687
		9	0				10.0932	0.127119				100	100	97.1755	99.5153
		0	4				1.7736	7.40792				100	100	87.0149	38.6441
		0	0				0.749064	7.42136				100	64.4889	93.0973	100
		3	3				2.2412	2.08696				98.0191	100	0	100
		5	6				7.72231	0.0197472				100	100	25.8706	100
		0	5				12.9562	7.37911				100	100	100	76.9762
		0	1				2.12322	21.9482				100	100	100	37.2828
		1	28				8.04545	11.4847				100	99.8908	89.993	93.6963
		1	0				3.29218	42.2653				100	87.2538	28.4431	10.8949
		0	3				26.2424	1.73279				21.2389	23.3551	98.4991	100
		4	0				22.5671	0.634173				100	82.6491	100	100
		0	6				4.51084	0.140105				100	100	59.9053	100
		3	2				0	0				100	78.555	32.304	92.9461
		2	0				0.249128	58.8328				90.5877	94.1558	100	96.2465
		0	9				1.34257	24.8683				100	100	100	99.9186
		0	1				9.4021	11.9798				94.1176	93.728	100	16.7131
		0	4				0.353149	5.81462				100	96.9718	100	0
		0	3				1.80395	13.2762				46.8478	99.5224	0	99.5839
		0	2				0.197239	98.3794				17.9357	100	100	100
		0	2				5.32178	0.147856				77.5821	100	100	100
		1	0				0	7.13101				100	100	0.36452	10.5
		0	20				0	0.742023				100	98.7852	0	100
		1	2				6.39777	37.0253				40.7767	100	99.8644	100
		0	7				0.0636537	9.32496				100	74.692	100	93.4386
		0	0				0	42.1071				96.0894	81.6693	91.1846	100
		2	0				2.06813	0				100	100	0	100
		8	0				1.57149	0				0	53.6957	100	100
		0	3				3.57724	29.592				12.8965	98.8588	100	52.8376
		1	7				1.02628	7.79265				100	98.1183	99.6369	100
		0	0				15.9748	0				65.1325	94.0984	57.9006	100
		2	0				0.0239923	2.25989				75.976	74.7133	0	84.1364
		0	9				0.148721	12.3676				92.3858	100	99.639	51.522
		1	1				3.43056	0				100	100	100	100
		3	0				9.04494	23.5103				54.5249	100	3.62319	100
		6	0				11.167	2.04634				100	89.6142	24.1379	100
		0	0				30.2285	0.484193				77.3537	100		9.79487
		6	0				2.59259	0				100	62.9002		99.1088
		1	2				19.5944	0.542722				100	83.3961		53.7047
		0	1				5.08475	1.6257				91.0355	100		41.0664
		2	2				0.411147	26.7155				1.07296	96.9153		0
		3	7				0.026137	15.3941				92.9047	100		87.5
		0	0				0	0.642467				100	100		87.3457
		3	0				2.26258	0.816151				100	100		0
		1	0				1.15897	8.55536				65.6489	100		100
		2	2				2.18026	34.2305				83.4356	80.2727		100
		5	7				1.87753	0				100	100		72.786
		4	0				0	51.7483				100	100		100
		0	7				0	0				100	100		12.0363
		0	2				0.0197258	7.20812				100	82.7298		100
		1	2				0.0240635	4.3573				75.2199	54.7643		100
		0	9				4.2908	1.57792				100	73.1115		100
		1	2				1.57022	43.8381				92.6056	18.3261		100
		0	0				0	0				86.4368	0.253165		99.6032
		2	0				8.03631	10.8178				100	100		98.6737
		0	7				10.1995	12.6421				70.7865	100		100
		7	9				4.39287	1.41458				100	98.2699		100
		1	12				19.2765	29.0867				100	99.9273		74.0397
		3	2				1.88447	18.1508				100	87.9739		98.3095
		0	27				0	23.846				70.4225	100		99.5968
		2	0				1.3635	1.45403				100	99.8411		100
		0	0				2.12679	0.733616				100	100		100
		0	7				5.85061	0.477016				100	100		96.2069
		0	16				11.2064	4.25506				62.3077	93
		1	1				2.35485	10.6383				100	100
		0	0				0.0849137	0				100	98.2001
		1	2				4.77469	16.9651				89.2405	21.1574
		0	13				2.96436	2.00335				100	19.8777
		0	2				0.226963	0				100	100
			3				0	35.3587					100
			31				12.3013	9.64824					98.372
			0					4.13812					95.9401
			3					8.60786					100
			6					23.306					100
			0					25.0593					99.3109
			0					10.7551					100
			0					21.607					100
			2					25.1785
			1					3.58842
			2					0.326717
			8					0.058651
			6					17.0529
			0					0
			10					11.1532
			0					3.76471
			0					13.3013
			4					38.3191
			10					0
			9					2.26214
			5					0
			4
			12
			4

## Sheet: Figure5
		fig5c					fig5f									fig5g													fig5h
		number of cells belonging to different categories	DMSO	A485	p value		normalized ecDNA copy number at different treatment time	DMSO			dBET6			p value		normalized viability at different dosage of Methotrexate (nM)	DMSO					dBET6					p value		normalized viability at different dosage of Methotrexate (nM)	DMSO					dBET6					p value
		no MN	866	666	p=2.9e-05		week1	17.7996	19.6369	18.7326	11.5756	13.8377	13.5181	week1:p=0.0029		0.1	1.01025	1.00535	1.00809	1.01614	0.960171	0.989016	1.07359	1.05479	1.04321	0.965545	p=5.4e-09		0.1	0.94813	1.03275	0.974315	0.892728	0.842202	0.963368	1.0061	0.970717	0.979625	0.908518	p=0.17
		ecDNA-MN	6	4			week2	15.707	16.718	16.6026	13.0864	14.723	14.5203	week2:p=0.0211		1	1.05409	1.04843	1.06761	1.0689	1.06254	1.07376	1.07022	1.10409	1.05311	0.991713			1	0.984681	1.09637	1.01179	0.919949	0.879598	1.11032	1.03867	0.975712	1.00031	0.901201
		ecDNA+MN	41	75			week3	17.2278	15.3128	15.5266	6.52812	7.19336	7.2434	week3:p=0.00015		10	1.03468	1.02115	0.995499	0.981508	0.933937	1.10047	1.03364	1.06588	1.07944	0.890161			10	0.922714	1.00326	0.943293	0.93404	0.855947	1.08608	0.933111	0.90575	0.990284	0.850646
							week4	9.08404	8.41716	8.59402	2.83497	3.03845	3.37137	week4:p=2.5e-05		100	0.85092	0.889688	0.855176	0.863337	0.793613	0.704207	0.694894	0.720303	0.714278	0.672688			100	0.258581	0.310144	0.3174	0.330223	0.291139	0.229166	0.234097	0.213481	0.215581	0.191306
																250	0.588986	0.562869	0.575286	0.578959	0.56421	0.312957	0.360657	0.333984	0.348185	0.343128			250	0.12405	0.151501	0.152461	0.146049	0.140329	0.107281	0.105181	0.100568	0.10165	0.0953187
																500	0.529755	0.529522	0.536518	0.542056	0.492095	0.218695	0.214102	0.222951	0.226111	0.217305			500	0.117292	0.139062	0.133533	0.138409	0.125624	0.0989775	0.0933461	0.0963368	0.0955414	0.0911509
																1000	0.49775	0.49396	0.474081	0.486032	0.467027	0.153508	0.175377	0.157385	0.168172	0.153002			1000	0.110036	0.12739	0.128503	0.121247	0.110727	0.0848833	0.0907691	0.088892	0.0902601	0.0834516

## Sheet: Extended Figure1
		extended fig1e						extended fig1i
		libraries	number of valid interaction pairs					chr	unique_interaction_sites	chrom_size	p value
		G1_rep1	617439853					chr1	3	248956422	p=0.84
		G1_rep2	654591520					chr10	11	133797422
		M_rep1	747639186					chr11	3	135086622
		M_rep2	632135215					chr12	1	133275309
								chr13	1	114364328
								chr14	23	107043718
								chr15	1	101991189
								chr16	4	90338345
								chr17	1	83257441
								chr18	14	80373285
								chr19	14	58617616
								chr2	10	242193529
								chr20	3	64444167
								chr22	3	50818468
								chr3	2	198295559
								chr4	29	190214555
								chr5	4	181538259
								chr7	2	159345973
								chr9	11	138394717
								chrX	1	156040895

## Sheet: Extended Figure2
	extended fig2b						extended fig2i						extended fig2j					extended fig2k																extended fig2m					extended fig2q					extended fig2r					extended fig2t
																																		ecDNA detachment rate
pixel distance	0	1	2	3		detached ecDNA number per cell	DMSO	A485	A485+SAHA	p values		detached ecDNA percentage per cell	DMSO	A485	A485+SAHA	FDR		normalized ecDNA copy number at different treatment time	DMSO			1 µM			2 µM			5 µM			pvalues		average H3K27ac intensity on ecDNA per cell	<5%	>30%	p value		detached ecDNA number per cell	DMSO	A485	p value		detached ecDNA percentage per cell	DMSO	A485	p value		detached ecDNA number per cell	DMSO
%false positive	2.33	0.1	0	0			2	1	0	DMSO vs A485: p=3.3e-22			16.3929	6.65124	0.625178	DMSO vs A485: p=6.0e-15		week 0*	93.8558	108.466	70.0699	93.8558	108.466	70.0699	93.8558	108.466	70.0699	93.8558	108.466	70.0699				136.102	4.05882	p=1.8e-09			0	0	p=2.9e-05			0.0337952	1.85092	p=1.5e-10			0
							0	1	0	DMSO vs A485+SAHA: p=0.74			1.38629	2.42483	0.334324	A485 vs A485+SAHA: p=2.7e-08		week 1	110.77	121.378	73.8601	70.9125	76.5899	51.977	68.1767	83.4418	44.9839	73.5559	83.3099	50.6571	week1 1µM vs 0µM :p=0.12; 2µM vs 0µM: p=0.11; 5µM vs 0µM:p=0.155			60.332	13.517				0	0				0	1.48805				0
							0	0	0	A485 vs A485+SAHA: p=1.2e-20			3.93013	0.0823045	2.34261			week 2	102.778	128.644	83.0548	47.6849	50.7096	37.5574	32.8273	38.4425	18.4798	29.9562	38.1382	19.0779	week2 1µM vs 0µM:p=0.00184; 2µM vs 0µM: p<0.001; 5µM vs 0µM:p<0.001			53.7356	15.814				0	0				0.00915751	0.84593				0
							4	0	1				10.9259	0.186974	7.18709			week 3	84.1646	114.55	55.1764	14.4462	19.716	19.35	10.9417	13.4906	6.39058	10.1453	14.1574	6.00531	week3 1µM vs 0µM:p=0.0017; 2µM vs 0µM: p=0.00104; 5µM vs 0µM:p<0.001			14.2164	22.522				0	0				0	0.602944				0
							0	1	2				11.1055	20.8989	1.95236																			40.7908	3.93806				0	0				1.14004	1.15027				1
							8	6	3				1.88324	0	1.13333			*at week 0, the same cells were splitted into different plates for later treatment so the initial copy number is the same across different treatment groups																62.7406	3.73503				0	0				0.152818	0.936842				0
							3	6	3				0	2.72851	0																			140.485	15.1941				0	0				0.0579836	0.840029				10
							0	1	4				3.51743	0	0.19333																			6.85343	4.7026				0	0				0	0.115331				2
							2	2	0				5.48885	0.97561	0																			49.2276	40.9803				0	0				0	7.83514				3
							0	5	0				0.280112	35.2381	0																			29.2008	2.65906				0	0				0.177148	4.7505				0
							0	15	0				1.88679	2.3798	4.69928																			40.5762	26.7827				0	0				0.371297	2.05788				6
							3	7	1				2.34519	9.57935	4.88467																			19.5758	3.00352				0	0				3.78947	0				2
							0	21	0				7.6484	1.25685	1.08138																			25.1845	2.54173				0	0				0.7969	1.94721				0
							0	14	0				0.913487	0.354072	0.780361																			57.6737	3.24955				0	0				4.19954	22.7922				1
							12	8	2				0.530556	0.420389	1.16497																			103.99	3.81036				0	0				12.5666	1.39097				0
							1	0	0				1.49165	0	3.02589																			113.687	6.25248				0	0				4.30859	0.201849				2
							9	5	0				12.4088	0	15.0133																			65.8013	60.3361				0	0				0.239316	4.88974				4
							0	7	0				0.017298	2.2524	29.3133																			21.287	4.07915				0	0				0.699039	9.17906				1
							2	5	0				0	15.6974	0.0750751																			8.96936	16.9975				0	0				2.4673	0				0
							0	0	0				3.37668	0	0																			40.263	4.21169				0	0				0	0.158658				0
							0	0	0				9.08897	6.21161	0.453662																			52.5239	9.76226				0	0				0.0139315	0				0
							2	2	0				12.7946	0	2.2435																			15.3458	30.5616				0	0				0.0941509	0				5
							0	2	0				0	8.45893	1.4985																			9.34481	16.2225				0	0				2.00784	25.9334				7
							0	15	0				1.42998	4.33305	1.10049																			9.2023	8.2682				0	0				0.216535	11.7884				2
							0	0	0				0.11236	11.0806	0.656814																			62.1874	5.68355				0	0				0.529568	0.935937				0
							0	20	0				6.33803	16.1935	0.946746																			91.8924	5.65814				0	0				0.258679	1.72846				2
							3	0	0				1.03706	32.2818	17.6238																			204.607	3.84887				0	0				0.489377	30.8756				0
							0	2	0				0	3.92465	9.54693																			43.9743	7.51793				0	0				0	0.987061				0
							0	0	1				6.43599	3.15884	19.191																			43.4555	12.0002				0	0				0	0				4
							0	20	2				0.719424	0	12.7357																			78.5772	7.8753				0	0				0	0.344234				2
							0	6	0				5.9088	1.59315	0.682594																			40.4625	16.8594				0	0				0.530856	0.883095				0
							0	1	7				1.25707	0	14.93																			79.7818	8.32073				0	0				2.51101	0.980392				6
							0	2	1				0	0	4.29326																			81.9637	9.43562				0	0				0	0				3
							2	0	0				0.257069	0	0.617284																			30.9059	20.4926				0	0				0	0.181177				0
							0	0	6				5.64226	3.20316	0.0821693																			22.2129	14.837				0	0				0.834225	5.27528				0
							0	3	1				0	0.357995	28.3786																			23.9765	10.7829				0	0				1.73371	13.3673				3
							11	35	2				0.498753	17.5874	1.88679																			14.4805	25.4385				0	0				1.80383	0.295795				1
							1	12	0				7.20339	11.2469	4.45422																			7.85376	63.7182				0	0				0.0215285	0.184648				6
							7	1	1				19.039	10.5735	7.82675																			26.7062	10.1301				0	0				0.233536	0.25959				0
							0	0	1				3.77961	0	0																			9.54371	9.25505				0	0				0.195558	0				0
							0	0	1				3.35991	9.14138	10.8736																			3.15425	38.6291				0	0				0	0				6
							0	0	7				0.754976	0.0645578	0.922266																			70.9845	23.7013				0	0				0.138206	0.366133				16
							3	0	0				0.698812	11.0756	12.5954																			16.2572	9.97922				0	0				0.0235516	0				2
							0	23	0				7.43752	6.57931	7.31358																			69.9835	21.0194				0	0				0.782975	2.3002				1
							1	8	0				1.99938	18.1958	0.531915																			213.065	8.60925				0	0				0.426743	2.46293				3
							0	7	0				1.5758	8.72727	14.204																			115.819	23.9471				0	0				0.0138783	6.73357				1
							0	19	0				14.658	0	0.903517																			59.4001	7.79362				0	0				1.80798	0.0908632				4
							3	0	0				0.502092	1.58898	2.19436																			8.49905	5.17937				0	0				1.46471	2.75839				4
							13	0	2				0	23.7183	0																			5.11943	5.49798				0	0				0.466487	2.42516				0
							2	0	0				0.0293513	55.0708	0.114867																			22.1517	7.17345				0	0				1.6785	11.9278				0
							13	0	0				2.29386	0	0.774512																			7.63818	4.3778				0	0				0.414863	20.683				3
							0	0	0				8.92019	5.28917	4.97888																			82.1691	20.3009				0	0				1.07545	4.60907				0
							1	7	2				0.33321	4.60641	0.829876																			52.7447	19.8453				0	0				0.198308	0.456882				2
							8	0	0				2.66761	2.94404	0.0705716																			12.6974	13.9845				0	0				0	4.68521				0
							0	7	1				2.49196	0.114155	0.172414																			17.1101	9.71633				0	0				0.646609	1.44868				7
							0	0	0				0	21.1555	14.3291																			58.6396	12.6983				0	0				0.0080952	0.0891795				0
							0	2	0				2.41735	15.2866	6.54008																			15.9698	15.0438				0	0				0	6.48523				1
							0	9	0				0	5.71359	10.4353																			8.70907	9.4269				0	0				0	0				0
							0	0	0				0.459445	3.43788	0.83692																			62.3625	39.4197				0	0				0.581102	0				2
							3	0	3				1.71182	1.74731	10.2088																			121.757	9.20454				0	0				0.430519	0				3
							0	2	0				0	0.0953516	3.884																			134.575					0	0				0	0.467402				4
							0	1	0				0	10.4209	7.92403																			55.2472					0	0				0.221076	0.0655566				0
							2	0	0				20.7605	33.7998	0																			98.0874					0	0				0.380469	4.89321				4
							0	5	0				0	16.9304	11.2597																			20.4124					0	0				2.9532	0.502255				0
							0	0	1				0	33.1561	0.230947																			41.8521					0	0				1.52136	0				0
							0	0	0				0.953678	23.5449	26.9572																			118.563					0	0				1.1285	1.91816				2
							0	12	1				0.0105263	9.1222	0																			3.94357					0	0				0.50088	0.100891				1
							0	4	1				0	6.66075	1.68539																			12.6212					0	0				0.816327	19.8754				8
							0	1	10				0.734497	0.10923	0.444642																								0	1				0	2.58689				1
							0	0	0				0.215517	5.61842	3.39867																								0	1				0.0674992	0.197161				0
							5	1	1				0.613497	1.27315	10.081																								0	1				0	0.0300481				0
							2	3	0				2.81111	10.6881	0.595017																								0	1				0.259202	34.3697				0
							1	8	2				2.89193	40.9779	1.12793																								0	1				0.0444691	3.61497				1
							0	6	2				0	6.04516	10.8787																								0	1				0	0				0
							0	4	2				0.38656	0.835165	0.638026																								0	1				0.291046	0.0262743				0
							0	0	3				0	17.6471	4.72934																								0	1				0.308849	0.435256				1
							0	1	0				0.580495	17.3241	1.08672																								0	1				0.142197	0.163762				0
							0	9	0				18.878	22.5625	0.230326																								0	1				0	1.57213				2
							0	8	0				6.49804	1.0596	11.102																								0	1				0.0342466	4.53608				2
							1	0	0				0.111649	12.0784	0.0652742																								0	1				0	0				4
							0	0	0				4	17.2885	0.136986																								0	1				2.92947	0				0
							1	3	0				15.0806	42.6011	0.0505988																								0	1				0.0919399	0.0980392				0
							7	4	1				1.03663	61.6363	0																								0	1				0.603969	1.22399				0
							7	9	0				3.19849	64.3446	0.665779																								0	2				0.357173	0.401427				0
							0	1	2				0	42.6939	0																								0	2				0	0				1
							0	25	2				20.327	24.6801	0																								0	2				0.0190096	1.23536				0
							0	1	5				0.306853	67.5458	0																								0	2				0.29453	0.00848104				6
							0	1	0				1.22841	36.1353	16.7629																								0	2				0.741549	0.125137				1
							0	0	0				0.199667	0.509771	24.9124																								0	2				0.879397	0.0178955				2
							2	0	0				0	35.1615	5.60828																								0	2				0.768968	0				13
							0	12	0				0	44.7892	15.3598																								0	2				0.309348	8.15155				4
							0	0	0				0.0676285	9.80896	8.17195																								1	2				0.897496	0.489817				0
							5	0	2				5.1013	43.3926	7.76571																								1	2				0.235433	1.54059				0
							0	0	2				1.14065	43.7131	55.2513																								1	2				0.288616	0.0359131				0
							10	7	0				4.4755	38.3871	23.1527																								1	2				0	0.437898				1
							0	5	1				0	53.2828	5.9322																								1	2				2.57242	0.646088				1
							0	9	0				0.443762	50.3157	1.89552																								1	2				0.131428	0.0237812				4
							0	8	0				23.6662	12.4731	20.1391																								1	2				1.12574	0.638889				1
							0	6	0				13.1144	31.0358	13.125																								1	3				0.0304136	0				0
							0	11	0				39.9225	25.0386	23.4002																								1	3				0.686319	0				0
							0	0	0				0	22.2133	13.0217																								1	4				0.0147427	9.00263				0
							0	0	1				19.1027	34.0226	3.75445																								1	4				0.186966	2.17324				0
							5	4	2				9.6183	28.7393	4.15857																								1	4				0	0.0652912				3
							0	5	5				7.73891	27.3162	16.6529																								1	4				2.00736	6.43392				3
							0	12	1				60.4138	52.0639	12.487																								1	5				0	0.344065				1
							0	0	0				2.73909	9.40831	14.0575																								1	5				0	0.672948				1
							0	0	5				16.3527	5.23828	25.4043																								1	5				0.833623	10.545				0
							0	9	8				13.1522	39.0743	21.3515																								1	5				1.03279	2.00803				4
							1	1	0				0.196464	6.42375	13.0533																								1	5				0	0				0
							0	0	2				0	1.25403	41.7294																								1	6				1.36364	1.04031				1
							0	13	0				7.57684	6.70534	42.5093																								1	6				3.19912	0.0872093				0
							0	34	0				6.18557	47.9167	4.86169																								1	8				4.03963	1.01515				0
							7	0	0				0	36.0636	6.70974																								1	8				0.196378	0				0
							1	7	0				4.70307	18.151	4.12281																								1	8				1.83602	24.881				0
							1	3	0				1.92675	47.8215	8.13866																								1	9				0	0.0822852				0
							0	1	1				20.4023	37.9293	1.53959																								1	9				1.47529	1.52736				2
							0	2	0				7.37527	12.7875	5.5235																								1	10				0.846468	12.3852				1
							1	16	0				7.65635	22.6859	7.28228																								2	10				1.75664	14.3925				0
							0	3	3				3.87635	22.3015	2.77067																								2	10				1.62297	10.0465				0
							1	10	6				15.9934	11.3913	1.47423																								2	11				3.22233	5.91088				13
							0	7	0				15.2068	18.2532	7.60592																								2	12				1.65297	4				1
							0	2	0				0.10843	4.94217	17.8638																								2	19				1.87815	7.66467				0
							0	0	0				9.71391	63.1264	14.7627																								2	20				7.0068	10.146				0
							0	0	1				13.1579	53.7663	6.51822																								2	21				2.58164	31.0895				3
							0	8	1				2.42665	11.4974	1.16598																								2	25				3.84055	0.231276				0
							0	2	0				35.0451	40.389	5.54461																								2	34				1.74111	10.5731				1
							1	9	0				26.7365	67.5865	11.768																								2	40				2.56065	16.9671				1
							0	6	11				1.80548	40.2224	25.4942																								2	41				5.87066	5.54646				0
							2	2	0				2.00585	22.1407	40.5783																								2	0				1.36844	6.93386				0
							4	10	4				3.90533	74.8737	0																								2	3				0	1.4053				0
							0	27	1				1.65224	9.82377	5.46737																								2	13				3.10448	13.7574				2
							0	6	4				9.15594	13.1765	1.88776																								2	0				3.60825	28.3948				3
							0	1	0				2.60206	34.0899	0																								2	0				2.86374	0.653004				3
							0	1	0				18.2947	49.0367	10.2243																								2	0				2.78408	5.96403				0
							1	6	0				22.6182	40.3918	0																								3	0				1.73661	2.61979				0
							5	2	1				1.24985	39.4643	16.8785																								3	0				1.92438	10.2444				0
							0	16	1				11.1345	7.78589	35.8648																								3	0				0.988997	2.72996				0
							1	10	1				2.75374	50.4062	11.4032																								3	0				4.70484	4.37018				0
							0	7	2				5.42169	58.5619	14.6721																								3	13				2.39669	6.34125				0
							0	58	7				3.32442	51.7417	1.09114																								3	0				2	2.8969				7
							0	3	1				0	56.9461	4.64241																								3	0				2.3576	10.1319				0
							0	16	0				6.94716	7.54074	15.7765																								3	5				1.68106	4.57964				0
							0	17	2				0	40.7616	8.96806																								4	0				1.11312	20.4559				0
							7	21	4				21.2521	15.4154	27.3548																								4	0				3.45006	5.47303				0
							0	1	1				0.0274348	15.4673	47.249																								5	0				0.720056	4.59457				0
							0	0	2				4.43734	53.669	42.075																								5	0				1.09551	11.4524				0
							0	12	4				1.5163	0	0.296736																								6	9				0.397772	3.95254				0
							0	1	4				22.4722	27.7019	8.13989																								8	5				1.41023	7.69098				2
							0	4	1				3.35209	48.8273	15.3629																								9	0				0.221932	7.8597				0
							0	22	1				23.0108	41.6401	8.47049																								10	0				0.343328	11.0628				2
							0	11	1				25.0233	37.9783	29.0524																								2	0				2.25144	12.0258				0
							0	41	1				2.65428	44.2206	20.0027																								0	0				0.194121	8.85325				0
							4	26	2				39.9217	35.9719	9.85915																								0	6				1.18633	3.47367				0
							4	6	0				0	7.45758	9.69917																								0	0				1.34083	10.4952				1
							8	15	2				8.06399	32.1324	0																								0	0				0.683594	1.35628				0
							0	14	0				0.181433	35.1351	11.1967																								0	8				0.727651	15.3019				0
							2	9	2				11.8729	32.8178	31.3012																								0	0				3.50422	2.10943				0
							3	0	0				11.673	22.6667	3.50942																								0	0				0.678689	1.25538				0
							1	2	0				5.39216	25.6158	53.8666																								0	0				1.76971	3.62105				5
							2	2	5				14.5945	8.14815	38.2254																								0	8				1.09529	2.14112				2
							30	6	1				1.68703	4.91298	0																								0	2				0.967486	4.53634
							0	16	1				6.09071	16.5897	16.1618																								0	11				5.65164	39.7764
							7	1	5				15.2638	23.658	1.92513																								3	6				0.981201	1.48857
							5	7	5				8.48	29.8755	2.21489																								3	0				3.22909	8.95043
							1	56	1				8.20937	51.0926	45.4545																								0	0				0.262201	20.1021
							2	20	2				6.62587	32.9415																									0	0				0.064082	7.68147
							2	22	7				19.5693	44.0382																									0	1				3.14772	4.19052
							2	14	0				1.11449	36.3234																									0	16				21.7044	7.30181
							1	7	6				7.83333	28.3151																									0	5				0.785597	12.2066
							4	46	0				27.0639	23.6562																									0	0				6.38474	3.22426
							0	3	0				0.0400962	42.5502																									4	0				16.9355	0.448934
							1	10	0				3.14005	16.7632																									0	2				1.56981	6.96779
							0	16	1				0.945626	20.1815																									0	0				1.60057	6.18996
							0	21	6				3.38482	36.4323																									0	5				0.549683	34.8768
							2	2	4				4.91201	3.32304																									0	12				2.40358	18.9113
							1	47	0																														0	0				3.25225	0.818143
							1	13	2																														1	0				3.37	9.62046
							1	5	0																														0	0				0.843486	2.16617
							0	2	0																														0	0				1.40762	11.7479
							1	11	3																														0	0				0.809262	17.058
							1	16	0																														0	0				2.17202	55.1793
							4	8	1																														0	21				0.961538	3.3253
							4	6	0																														0	0				0.468855	5.13479
							0	17	0																														0	6				0.0996016	25.0291
							0	4	0																														0	7				0.731584	13.7116
							2	29	9																														0	0				3.32594	5.30373
							2	2	0																														1	0				0.834431	5.23407
							2	7	1																														0	2				1.20259	2.74108
							3	20	2																														0	2				7.22689	1.48127
							0	8	0																														1	5				0.752785	2.54576
							4	9	0																														1	5				1.29003	15.8503
							1	4	7																														0	0				3.86404	2.2658
							3	12	0																														0	0				1.95522	1.16025
							3	0	0																														0	0				0.51277	0.577664
							0	30	0																														1	0				1.89125	10.2451
							0	11	0																														0	3				0.352615	2.47845
							0	6	0																														0	8				1.25578	5.75951
							5	42	0																														0	0				2.33757	7.19157
							0	12	2																														0	2				2.79564	2.77316
							1	0	1																														0	0				2.28408	9.47568
							6	19	1																														2	5				3.33333	12.151
							1	19	0																														1	6				2.46914	6.73077
							0	6	6																														0	1				0.81761	5.399
							0	4	0																														0	0				4.25849	38.6852
							1	8	4																														1	0				1.1745	18.0691
							0	2	0																														0	23				7.23553	2.69175
							0	15	3																														0	0				2.08668	3.94236
							1	6	2																														1	0					5.65727
							6	7	0																														4	7					27.4718
							1	2	10																														0	0					1.67668
							0	14	0																														0	0					7.10788
							0	8	15																														0	3					16.6031
							0	13	3																														0	10					3.23323
							1	9	0																														0	5
							0	4	8																														0	0
							2		1																														0	0
							3		9																														0	1
							4		11																														0	0
							7		2																														0	0
							2																																0	0
							3																																0	0
							1																																1	17
							0																																0	2
							7																																0
							0																																0
							4																																0
							0																																0
							0																																0
							8																																0
																																							1
																																							0
																																							0
																																							0
																																							0
																																							0
																																							0
																																							0
																																							0
																																							0
																																							4
																																							0
																																							0
																																							3
																																							0
																																							0
																																							0
																																							0
																																							0
																																							0
																																							2
																																							0
																																							5
																																							0
																																							0
																																							2
																																							23
[truncated: 3 more columns]

## Sheet: Extended Figure3
	extended fig3c												extended fig3f
													MYC					FGFR2
detached ecDNA number per cell	siControl	siP300+siCBP	p value		detached ecDNA percentage per cell	siControl	siP300+siCBP	p value				detached ecDNA number per cell	siControl	siDPY30+siRBBP5	p value		detached ecDNA number per cell	siControl	siDPY30+siRBBP5	p value
	1	5	p=4.0e-14			4.28752	1.25523	p=6.4e-05					1	0	p=0.054			0	0	p=0.18
	0	1				2.28475	11.6556						1	0				0	0
	2	12				0	5.44218						1	0				1	0
	1	2				2.9703	19.1176						1	0				0	0
	0	0				26.5525	6.04113						1	0				0	0
	5	14				10.7692	9.17722						0	0				0	0
	0	0				0	4.1632						0	0				1	0
	0	0				2.94118	18.8324						0	0				2	0
	0	1				24.2987	4.49735						0	0				1	0
	3	0				0.476758	12.2699						0	0				3	0
	0	10				15.1003	0.985222						0	0				0	0
	5	2				24.2987	3.93746						2	5				0	4
	0	0				18.1743	1.98063						0	9				0	6
	1	0				3.3874	0.129199						0	17				0	0
	2	2				2.30263	7.02614						0	6				0	0
	2	5				3.22581	6.21762						0	28				0	0
	0	4				2.59259	72.2808						0	0				0	0
	0	0				7.63747	12.6761						0	5				0	0
	0	0				0.653595	0						0	45				0	12
	0	0				1.67131	5.20833						0	10				0	5
	0	1				2.7027	0.5						6	0				0	0
	0	1				0.99552	7.54274						8	0				0	28
	0	1				0.396825	11.942						0	11				0	2
	1	3				7.80488	2.54669						0	1				0	12
	0	9				0.601504	2.14592						0	0				0	53
	2	6				8.12604	2.11566						0	0				0	0
	0	0				20.9141	1.02941						0	0				0	1
	0	1				3.07621	0.490196						0	0				0	18
	2	5				2.66667	1.02828						0	6				9	0
	0	1				0.232288	6.9898						0	0				1	0
	1	2				0.626959	75.4601						0	0				1	0
	0	2				56.1238	61.3232						0	1				0	3
	2	0				9.30612	35.1911						0	0				0	0
	0	0				2.58303	6.96325						0	1				7	0
	5	0				0.352113	5.91133						0	0				0	3
	0	0				0.673401	0.78534						1	0				1	0
	0	0				2.32258	2.71792						1	0				9	0
	0	10				14.7018	31.8227						0	1				1	0
	0	3				6.639	5.38922						0	0				0	2
	0	15				3.11558	11.805						0	0				0	0
	0	8				1.08225	37.7798						7	0				0	0
	0	0				0.707786	16.5179						0	0				0	0
	1	0				5.44821	0						5	0				0	0
	0	0				0.953289	10.8567						0	0				0	3
	0	3				8.99163	41.3547						0	0				0	0
	1	17				6.42202	4.31472						0	0				0	0
	0	0				4.73493	6.15901						0	3				0	0
	0	1				10.5477	9.09091						0	1				0	0
	0	0				12.5803	13						0	0				0	0
	0	1				1.84049	2.53807						0	0				0	0
	0	18				6.79012	0.578035						0	0				0	0
	2	16				4.77583	3.71517						0	0				1	1
	0	11				1.79028	11.9355						0	0				0	0
	0	1				6.86063	9.27703						0	1				0	0
	0	4				14.02	0.633312						0	0				0	0
	0	0				9.54825	17.0032						0	19				1	0
	0	0				13.4167	11.8913						0	0				0	0
	8	0				7.31707	2.14566						0	0				0	0
	2	19				0.775194	18.4066						5	0				0	0
	1	8				0	2.36377						5	0				0	0
	0	4				5.40541	11.8799						0	0				0	0
	1	1				24.6914	3.35534						0	0				0	16
	2	1				0.490998	4.95332						0	0				0	0
	0	0				1.88235	3.70542						3	1				0	0
	0	0				0	46.3165						1	1				0	0
	1	0				0.124533	4.2473						1	1				1	0
	0	1				11.039	8.44649						4	0				1	0
	0	1				0.183824	6.87106						1	0				1	0
	1	1				4.64548	6.22348						0	0				0	0
	0	0				8.68762	12.9534						0	0				0	1
	0	0				1.42045	0						3	2				0	0
	0	3				10.538	2.09601						5	3				0	0
	1	16				0.578035	3.03229						0	0				0	0
	0	8				9.88506	11.6154						0	0				0	0
	0	8				7.84314	14.6784						0	0				0	0
	1	4				7.7381	12.3113						2	0				0	0
	0	2				11.6052	11.3504						0	0				0	0
	0	15				0.195312	12.5455						0	0				0	1
	1	10				23.6406	41.56						0	0				0	0
	0	2				8.0597	17.8117						0	0				0	0
	1	6				9.11035	10.7005						0	0				1	0
	2	2				0	0.773921						0	0				1	0
	2	4				22.2222	18.5734						0	0				0	0
	0	0				5.16432	3.83016						0	0				0	0
	0	1				1.23457	21.026						0	0				1	0
	5	7				5.9761	35.6643						0	0				0	0
	0	0				5.59006	0.641026						0	0				0	0
	4	0				9.15751	0						0	0				0	0
	0	2				8.57143	2.4797						4	0				0	0
	0	0				20.3017	2.90051						0	0				0	0
	0	0				25.1124	2.65937						0	0				0	0
	0	2				3.95431	0.9319						0	0				0	0
	0	8				4.31154	51.0158						0	0				0	1
	3	0				0	0.917431						1	0				0	0
	0	0				0	2.60492						0	0				0	0
	1	0				4.98466	1.5625						0	0				1	0
	0	1				7.29313	1.09103						0	0				2	0
	0	2				0.237671	1.92067						1	0				0	0
	0	22				0.0743126	1.67089						4	0				3	0
	1	7				0	9.07012						3	1				2	0
	0	1				4.5045	0.770077						0	0				0	0
	0	0				3.28367	0						0	2				0	0
	0	2				32.306	28.1346						0	0				0	0
	5	6				9.24692	0						0	0				0	0
	1	6				1.07725	13.3982						0	0				3	0
	0	0				4.88718	17.9687						0	0				0	0
	0	9				8.83779	16.4867						1	0				7	0
	0	4				0.505354	1.44755						0	0				0	0
	0	0				21.7821	24.0481						0	0				0	0
	0	0				3.17383	15.6362						0	0				0	0
	7	3				0.304625	34.0535						0	2				1	0
	0	0				0.65123	14.7734						4	0				9	0
	0	2				46.1963	12.9791						0	0				34	0
	0	1				28.0545	3.59487						0	0				19	0
	7	2				2.59817	5.04863						0	0				38	0
	0	1				21.3909	25.2386						0	0				0	0
	0	0				0	25.4819						7	0				0	0
	0	6				0	3.93109						4	0				0	0
	1	10				1.38796	3.10938						28	0				0	0
	1	0				1.65757	10.352						9	2				0	0
	0	8				6.44714	0						26	0				0	6
	3	2				4.96793	4.43774						0	0				0	1
	0	0				12.8443	10.4818						0	0				0	2
	1	1				44.7871	16.0821						0	0				0	0
	1	4				9.06708	33.8459						0	0				0	0
	6	0				2.37851	30.8616						0	0				0	0
	8	6				0	5.91982						0	0				0	0
	0	0				14.0457	0						0	0				2	0
	1	6				6.26724	0						0	0				0	0
	0	12				22.522	31.5697						0	0				0	0
	4	35				23.4472	32.014						0	0				0	0
	0	15				57.3251	32.6615						0	5				0	4
	2	2				0.394241	10.011						0	1				0	0
	2	12				0.553761	5.6						0	0				0	0
	9	4				2.2736	0.0707214						0	0				0	0
	0	1				10.8338	9.69371						0	0				0	0
	11	3				3.16197	31.3527						0	0				0	0
	0	5				12.5941	7.83151						0	0				0	6
	3	0				0	24.8333						0	0				0	0
	3	3				1.74516	18.2906						1	0				0	0
	0	1				5.83578	12.259						0	1				0	0
	0	2				2.95525	40.6367						0	0				5	0
	0	8				5.62099	27.1982						0	3				0	0
	3	17				9.06771	48.4946						0	0				0	0
	1	10				20.216	15.7654						0	0				0	0
	2	2				7.82443	15.1357						0	1				0	0
	6	27				2.55178	17.3376						0	10				0	0
	3	0				2.93719	36.7358						0	0				0	0
	1	0				6.73164	9.89051						1	0				0	0
	0	4				5.16513	8.68637						7	3				0	3
	0	3				11.9962	8.56269						0	0				0	0
	3	8				7.3503	6.82121						0	0				0	0
	1	1				4.12054	7.18926						0	0				0	0
	6	2				39.8535	28.5079						0	6				0	0
	3	10				12.8802	32.2127						0	0				0	0
	0	1				3.11931	15.6346						0	0				0	0
	5	0				0	29.9494						0	0				0	0
	0	26				0.879972	12.7269						5	0				0	0
	0	3				10.5589	7.05166						1	0				1	0
	0	12				3.91779	40.2336						0	0				0	0
	8	16				5.30622	36.5037						0	0				0	0
	2	18				3.29143	17.833						0	0				0	1
	0	9				9.0543	9.80433						0	0				0	7
	0	5				7.12695	6.77328						0	0				0	0
	1	3				0.391663	5.14634						3	6				13	0
	1	6				3.99055	20.1515						0	0				0	1
	1	5				16.7875	10.9806						0	1				0	0
	0	8				25.2525	5.10204						0	0				0	1
	0	1				14.1217	4.54545						0	0				0	0
	0	0				7.41968	36.3636						0	0				0	0
	0	17				4.103	25.7002						0	0				0	0
	1	0				5.38936	33.4339						0	1				0	0
	0	2				0	0.0842561						0	0				0	0
	1	1				5.11606	0.31348						0	0				0	0
	2	18				31.1895	8.91951						0	0				0	0
	3	0					4.45407						0	0				0	2
	0	10					4.69388						0	0				0	1
	0	4					15.5387						0	0				0	0
	1	5					15.8238						0	2				0	1
	2	16					22.5112						9	19				0	0
	9	5					3.50757						0	1				0	5
	2	29					0.0188715						0	0				0	4
	0	4					6.40854						0	1				0	0
	2	5					1.87394						0	0				0	0
		14					14.3759						0	0				0	0
		0					34.588						0	9				0	0
		7					39.1932						0	0				1	0
		0					53.8787						0	0				0	0
		0					24.5075						0	1				0	11
		8					0						3	1				0	0
		10											0	16				0	0
		5											0	28				0	0
		9											0	3				0	0
		30											0	0				0	1
		2											0	2				0	2
		8											1	0				0	1
		0											0	0				0	0
		7											0	0				0	0
		15											19	0				0	0
		0											1	0				0	3
		0											1	1				1	0
		3											0	15				2	2
		5											0	0				1	6
		15											0	4				1	25
		2											0	2				8	9
		18											0	0				10	0
		14											0	0				1	0
		2											0	0				0	0
		2											0	0				3	2
		1											0	0				0	0
		21											0	0				0	1
		5											0	0				0	8
		2											0	0				1	9
		4											0	0				0	5
													0	9				4	0
													0	0				0	15
													0	0				2	9
													0	0				0	0
													2	0				0	0
													0	0				0	0
													0	0				0	0
													0	0				0	0
													0	0				0	0
													9	0				0	0
													0	0				0	0
													0	0				0	0
													12	0				0	3
													7	0				0	0
													11	0				0	0
													0	0				0	0
													0	0				24	0
													0	0				14	0
													0	0				11	0
													0	0				24	0
													0	0				0	0
													3	0				1	0
													5	0				0	0
													2	0				0	0
													7	4				0	0
													3	0				6	0
													10	0				0	0
													10	0				1	0
													5	0				8	0
													1	0				1	0
													2	0				3	0
													4	0				0	0
													1	0				0	0
													0	0				0	0
													0	0				9	0
													0	0				4	0
													0	0				8	0
													6	0				0	0
													3	0				18	0
													2	0				0	0
													15	0				3	0
													2	0				0	0
													0	0				0	0
													2	0				0	0
													2	0				0	0
													15	0				2	0
													47	1				13	0
													1	1				15	0
													0	8				49	0
													0	0				0	0
													0	1				8	0
													0	0				1	0
													0	0				0	0
													2	0				0	0
													0	0				0	0
													2	0				0	0
													0	0				6	1
													0	0				0	8
													0	0				0	5
													0	0				0	0
													0	0				0	0
													9	0				0	0
													21	0				0	0
													5	0				0	0
													0	0				0	0
													7	0				18	0
													11	0				1	0
													22	0				7	0
													0	0				8	0
													0	0				9	0
													12	0				5	0
													0	0				19	0
													0	0				8	0
													0	0				0	0
													0	0				0	0
													0	0				2	0
													0	0				1	0
													0	0				0	0
													0	0				0	0
													0	0				0	0
													1	0				0	0
													0	0				0	0
													0	0				0	0
													0	0				0	0
													0	2				0	0
													0	1				2	0
													0	1				0	0
													0	0				0	0
													0	0				0	0
													0	0				0	0
													0	1				0	0
													0	0				0	0
													0	0				0	0
													0	0				1	0
													0	0				0	1
													0	0				0	2
													0	0				0	0
													1	0				0	3
													0	2				0	0
													0	1				0	0
													0	4				2	0
													3	6				0	0
													0	7				2	0
													0	0				0	0
													3	0				1	0
													0	0				0	0
													4	0				0	0
													1	0				0	0
													0	0				0	2
													0	0				0	2
													1	0				0	8
													0	0				0	7
													0	0				5	0
													0	0				0	0
													0	0				0	0
													0	3				0	0
													0	0				0	0
													2	0				0	0
													0	0				0	0
													0	0				1	0
													0	0				0	0
													0	2				0	0
													1	3				0	0
													6	0				6	0
													0	2				0	1
													4	1				0	0
													23	0				1	1
													17	0				1	0
													4	7				10	2
													0	1				7	0
													1	0				32	2
													0	0				16	2
													0	0				16	0
													0	0				0	1
													0	0				0	0
													3	0				0	0
													0	0				0	2
													0	0				0	0
													0	0				0	0
													7	0				0	0
													0	0				0	0
													0	0				0	0
													0	0				0	0
													0	0				0	0
													0	0				0	0
													0	0				0	1
													0	0				0	0
													3	0				0	0
													2	0				0	0
													10	0				0	0
													0	0				7	0
													1	0				14	0
													0	0				0	0
													0	0				0	0
													0	0				7	3
													12	0				0	0
													2	0				0	0
													0	0				0	0
													0	0				0	0
													0	0				0	0
													0	0				0	2
													0	0				0	2
													21	0				0	0
													1	0				0	0
													4	0				0	0
													10	0				0	0
													4	0				0	1
													0	1				0	0
													0	0				0	0
													0	0				0	1
													0	0				0	1
													4	0				0	0
													1	0				15	0
													26	0				22	0
														0				40	0
														0				20	0
														2				0	0
														0					0
														1					0
														3					0
														0					0
														0					0
														0					0
														14					0
														2					3
														3					0
														3					0
														8					0
														11					0
														12					0
														0					2
														0					0
														0					0
														0					0
														0					0
														7					0
														0					0
														0					12
														0					2
														0					0
														0					5
														0					0
														0					1
														0					0
														0					0
														0					1
														0					2
														0					0
														0					0
														1					0
														0					1
														0					0
														2					0
														0					0
														2					0
														0					0
														2					0
														3					0
														10					0
														10					1
														0					2
														0					2
														0					0
														0					2
														0					4
														0					0
														2					0
														5					2
														10					4
														0					6
														0					0
														0					0
														1					0
														0					0
														0					0
														0					0
														2					4
														6					0
														0					0
														4					3
														26					0
														1					0
														0					1
														0					1
														0					4
														0					0
														0					0
														0					30
														0					1
														0					0
														0					0
														5					1
														0					5
														0					0
														0					0
														3					0
														8					0
														3					0
														0					0
														8					0
														20					0
														5					0
														29					4
														0					0
														0					0
														0					24
														0					9
														0					4
														27					2
														16					23
														1					6
														0					0
														0					0
														0					0
														0					0
														0					10
														2					32
														0					0
														0					3
														2					0
														0					0
														0					0
														0					0
														1					21
														3					47
														0					0
														0					1
														1					0
														0					0
														0					0
														0					0
														5					0
																			0
																			3
																			0
																			0
																			0
																			0
																			0
																			0
																			0
																			0

## Sheet: Extended Figure4
		extended fig4c
			bromodomain genes TPM in different ecDNA cell lines
			CCFSTTG1_DepMap	CHP212_DepMap	COLO320DM	GBM39EC	H1694_DepMap	H2170_DepMap	H716_DepMap	KPNYN_DepMap	MSTO211H_DepMap	PC3	SCLC211H_DepMap	SIMA_DepMap	SNU16_DepMap	SNUC1_DepMap
		ASH1L	15.7082	31.9538	19.7113	19.9854	52.1109	22.8955	19.9579	21.2123	8.22715	12.519	19.2728	16.2731	14.3554	15.502
		ATAD2	56.1739	34.9177	34.8029	27.1761	69.3	33.64	26.8244	41.8356	25.3094	29.7203	62.1857	26.4787	41.7586	34.9954
		ATAD2B	5.26879	7.08516	8.41654	6.5877	21.2066	7.83895	13.1336	6.07391	5.24776	2.71599	5.72999	4.76834	7.13764	4.81243
		BAZ1A	15.0492	56.7485	39.8122	18.5246	44.7433	41.9793	47.001	42.1733	38.0691	33.2412	37.4403	28.5112	29.0737	22.8808
		BAZ1B	92.6403	78.6177	65.5508	105.21	129.094	50.5118	89.7632	77.632	53.1333	49.3575	68.9053	49.5477	64.201	46.013
		BAZ2A	32.0934	51.7894	118.034	81.6481	55.7741	28.368	49.348	39.6407	54.7726	33.1482	88.9364	71.11	30.8726	34.0016
		BAZ2B	13.363	39.2804	8.15278	34.9572	32.8336	15.2342	33.2869	25.7453	10.1683	11.9256	37.8145	16.682	13.9514	9.88998
		BPTF	19.3696	100.391	71.522	48.4754	74.2658	28.9769	18.2821	65.4633	23.8852	34.2186	55.4582	70.1841	22.4403	17.2727
		BRD1	17.2244	32.8946	11.6628	10.9534	52.0111	19.1149	13.5724	42.0797	8.71674	8.59747	14.4024	25.9319	20.9762	13.6532
		BRD2	148.423	148.686	156.552	164.001	184.978	125.452	150.48	201.978	116.278	115.559	302.926	103.216	123.859	91.2469
		BRD3	13.3383	39.234	19.4256	20.1833	44.1393	9.48134	13.5274	47.7682	11.0554	25.6895	45.7475	45.3163	13.0553	10.8366
		BRD4	32.5933	28.726	39.9798	44.714	61.3986	19.7848	26.5836	39.1803	29.5797	70.0495	49.2213	33.0981	24.5348	25.4032
		BRD7	46.4505	103.408	154.193	52.1207	99.6233	78.3604	74.3898	59.2995	136.502	53.857	65.9243	55.4934	55.7847	60.5407
		BRD8	120.309	97.5249	41.8809	38.2909	141.017	51.7172	49.1054	121.775	117.549	39.5747	132.534	72.6706	47.8266	39.5093
		BRD9	31.8982	47.7444	23.1526	24.2071	94.3397	56.2094	45.7226	51.2059	40.7453	33.6999	51.9241	42.2484	40.1333	40.1754
		BRDT	0.105541	0.221812	0.318206	0.119293	0.43118	0.178336	0.191653	0.252419	0.0727178	0	0.364139	0	0.457681	0.105883
		BRPF1	9.0543	14.4909	12.5242	16.4799	10.4156	9.43276	10.7342	20.8637	8.93484	12.2453	9.15222	13.5553	11.3217	10.8943
		BRPF3	36.6037	13.2868	18.709	19.2102	31.7253	14.7599	18.7418	27.9692	10.5094	7.22072	41.7248	19.3694	13.212	8.81518
		BRWD1	4.83125	18.9916	13.0374	16.2381	44.9962	10.7683	11.9975	17.0404	15.7607	7.61872	20.0669	25.573	10.2957	14.4528
		BRWD3	3.9467	6.95665	19.1428	8.38822	15.9037	6.92307	4.38612	5.53481	5.07873	7.21592	5.40202	8.93224	7.65871	6.1845
		CECR2	0.0802215	0.0877995	0.0327321	0.333495	6.5747	0.114927	0.098216	0.358753	0.456845	0.0243998	17.7989	0.0870096	0.0640854	2.98156
		CREBBP	34.1624	28.7359	45.2994	25.3597	47.8682	24.9537	43.9219	54.2365	14.6871	18.912	33.2434	26.4533	14.3062	20.859
		EP300	19.5804	39.5689	27.1981	16.391	62.8348	24.4749	21.7886	32.5622	9.03873	14.5665	11.1557	20.822	22.3526	18.8938
		KAT2A	33.8502	103.133	80.2778	36.8669	55.9191	46.7557	27.9514	36.4538	34.7039	0	90.64	41.5237	69.2227	41.8975
		KAT2B	4.49114	2.47864	7.25582	32.2081	9.25258	1.19875	12.1584	8.34492	4.92805	11.846	2.65878	2.72963	0.211515	5.58066
		KMT2A	14.0894	33.1857	33.1549	23.4937	27.7594	21.4697	18.7254	42.5294	18.5088	18.9061	68.705	22.873	18.3097	9.63894
		PBRM1	16.9067	40.6823	32.4429	17.5119	38.1719	18.8549	26.2571	55.1248	18.7333	34.9238	19.698	36.6927	19.8133	15.7322
		PHIP	13.7838	27.7984	18.2203	15.6648	55.3541	23.1923	15.039	31.0891	18.116	21.084	33.0323	21.7287	14.3889	8.63076
		SMARCA2	67.0465	33.295	17.0612	30.3512	55.4314	42.389	8.4869	54.034	43.3069	22.1708	46.693	6.96186	30.191	40.7196
		SMARCA4	78.6116	138.311	100.088	67.342	167.285	69.8024	67.5264	204.964	58.9913	178.614	178.632	163.925	90.3445	70.8725
		SP110	7.203	11.9197	5.20804	11.6496	0.187307	6.47276	1.46428	0.305103	16.2231	4.39933	1.1492	0.220695	3.2852	0.836011
		SP140	0.356368	0.533792	0	0.212253	0.061861	1.43913	0.628777	0.0195882	0.973907	0	0.148212	0.812163	0.251415	0.094725
		TAF1	17.445	28.2285	17.0873	21.2322	52.7102	20.4117	12.682	25.378	18.8317	19.1761	32.1118	19.3914	30.7683	10.2124
		TAF1L	0.00613641	0.0152942	0	0.00780352	0.0336002	0.031792	0.00618073	0.0202358	0.0154084	0	0.0434623	0	0.00291509	0.00823501
		TRIM24	16.4466	40.8268	29.3613	71.2595	57.0954	16.7944	22.9302	48.7602	6.28774	14.8254	24.3109	17.8519	12.5912	31.1854
		TRIM33	12.0566	21.1925	39.6981	13.3973	61.6818	188.872	19.2837	26.3351	18.6944	14.2211	23.1351	16.2277	14.2126	13.9243
		TRIM66	2.83992	5.12674	4.70281	3.40774	6.03032	3.4933	3.17041	3.71803	7.94577	3.30383	7.26168	3.96716	4.90245	7.0209
		ZMYND11	60.9861	62.3355	22.6107	33.4192	63.2237	70.6613	65.8193	63.8167	36.0368	10.2171	21.2753	39.6441	38.1727	25.7772
		ZMYND8	8.07855	18.8076	27.534	27.673	41.9455	21.5136	66.1125	21.9133	31.8306	16.0508	37.8326	21.6794	17.5187	36.4392

## Sheet: Extended Figure5
		extended fig 5c												extended fig 5e											extended fig 5f
		MYC					FGFR2							MYC			p values		FGFR2			p values			MYC					FGFR2
	detached ecDNA percentage per cell	DMSO pre-mitosis	dBET6 pre-mitosis	DMSO post mitosis	dBET6 post mitosis	FDR	DMSO pre-mitosis	dBET6 pre-mitosis	DMSO post mitosis	dBET6 post mitosis	FDR		detached ecDNA number per cell	DMSO	AU15330	dBET6+AU15330	DMSO vs AU15330:p=0.014		DMSO	AU15330	dBET6+AU15330	DMSO vs AU15330:p=0.11		detached ecDNA percentage per cell	DMSO	AU15330	dBET6+AU15330	FDR		DMSO	AU15330	dBET6+AU15330	FDR
		1.67779	0.31183	0.846922	15.9041	DMSO vs dBET6(pre-mitosis):p=0.24	2.469	0	0.419887	3.71345	DMSO vs dBET6(pre-mitosis):p=0.016			3	0	0	DMSO vs AU15330+dBET6:p=3.0e-09		1	2	0	DMSO vs AU15330+dBET6:p=2.2e-07			3.96427	0.30931	34.6218	DMSO vs AU15330:p=9.1e-03		0.352526	0.717417	28.3619	DMSO vs AU15330:p=9.1e-10
		0.427259	2.52669	1.16316	15.0886	DMSO vs dBET6(post-mitosis):p=2.7e-17	0.378038	0.215146	0.146252	1.01449	DMSO vs dBET6(post-mitosis):p=3.3e-10			0	0	0			0	0	0				19.0637	2.10379	2.62289	DMSO vs AU15330+dBET6:p=4.2e-09		12.394	4.25063	0.731776	DMSO vs AU15330+dBET6:p=3.5e-13
		2.55543	0.734352	3.1046	6.19653	dBET6(pre-mitosis) vs dBET6(post-mitosis):p=1.3e-07	1.02746	1.24407	0.658387	2.67936	dBET6(pre-mitosis) vs dBET6(post-mitosis):p=1.4e-03			0	0	40			0	1	3				3.86392	2.8888	0.758006			7.31707	3.80359	0
		0.207062	11.9598	3.83052	16.8871		0.0142959	3.17164	4.90222	0.573157				0	0	0			1	2	0				1.56069	3.05706	2.32101			4.38801	0.671141	0
		0.767178	16.5926	2.31781	34.3563		1.76674	2.16346	4.93266	21.0439				0	0	8			0	2	0				1.63974	3.0012	5.84137			3.37337	0.118765	9.41176
		10.9163	8.80322	4.98333	6.01584		0.655308	7.36881	8.82722	2.41314				3	0	0			13	1	0				1.08014	10.4245	0			0.508906	8.16062	0.342205
		2.86735	4.23643	9.69609	7.26468		0.322696	2.93885	10.429	1.14033				1	6	0			1	4	0				2.70698	2.31475	0.0596659			0.0425786	3.56289	0.658111
		4.31576	0.886263	29.4778	7.29228		1.37334	2.84464	24.8251	2.77606				1	1	25			0	15	21				5.8055	10.6073	5.16075			2	7.94899	0.182907
		1.82632	1.83155	1.29825	8.05908		0.0124626	1.94951	2.25905	1.96989				3	0	0			2	6	12				6.1135	41.9978	28.7473			0.868385	40.802	16.545
		3.3322	0.353357	1.86034	6.22683		0.0172265	15.3031	2.69706	0.0231174				0	12	5			0	13	14				0.31339	16.9454	6.31881			0.535655	16.5156	1.53628
		2.9952	2.22646	0.958262	8.08948		0.199836	6.25462	0.299157	3.16657				8	1	6			2	0	5				3.22032	49.5055	3.34766			0.716662	49.1212	0.273836
		5.26264	17.3273	0.654637	4.44857		0.0661594	5.28899	0.0119775	4.16418				0	3	15			4	4	3				0.904615	2.99815	33.7112			0.178724	2.24637	18.5471
		7.00597	5.43467	1.04872	14.3765		0.837488	2.70803	5.02061	20.5844				0	7	4			3	7	23				5.73611	1.60512	4.79045			1.95901	0.998995	0.400585
		5.26277	1.71516	1.33732	6.04952		0.063674	2.94886	0.134181	6.1485				0	2	0			0	0	0				1.6551	6.58261	18.1077			0.255885	8.40773	7.29409
		22.6658	2.74197	5.50514	1.19638		13.6806	1.44373	0.168515	1.4313				0	0	3			0	2	4				1.9408	13.2027	0.444198			0	9.0609	2.7766
		10.8752	1.06867	1.53976	1.15019		7.75456	2.85195	1.32041	0.258119				0	2	16			1	0	16				7.97714	30.0473	5.93794			0	28.853	7.75615
		2.14714	0.717897	1.80191	2.68531		0.274017	4.09856	2.29546	1.4412				0	0	0			0	5	2				12.2553	6.44945	3.94449			0.0856531	4.02717	4.05939
		2.91609	0.655578	8.729	1.98472		1.06589	4.21957	3.57477	2.40788				3	0	28			1	2	0				3.64483	4.4434	5.65635			0	3.68352	2.403
		8.506	0.92914	0.325137	2.19968		2.92152	1.13367	3.4464	3.83281				0	0	0			0	0	0				14.2191	17.8819	6.45863			0	2.61657	3.1984
		0.809139	2.00348	1.18541	1.67		1.48535	2.04361	0.358457	2.53118				3	0	0			0	0	0				2.43994	2.44913	57.1234			0.233754	4.06208	30.7424
		1.44858	1.95107	3.54384	4.21379		2.43137	7.71361	3.89057	2.06343				1	8	47			2	2	27				7.99003	11.0837	2.16067			3.51271	1.9036	3.96389
		1.03284	9.87774	0.937845	31.1105		1.85572	0.720609	7.3729	6.99608				0	0	0			0	1	0				3.76959	5.5945	13.9516			0.264831	8.83028	14.8508
		1.09453	26.0061	7.5522	18.1703		2.89608	5.82113	9.08568	4.52581				0	1	5			6	0	13				6.91046	0.815084	2.76652			1.10774	1.8456	0.26074
		1.2271	53.4289	10.8813	47.5789		0.0995449	38.6893	13.3106	13.8165				4	24	2			2	14	15				1.07424	0.852515	2.58365			0.926956	2.08976	6.96915
		0.988176	0.157078	1.45856	6.17228		0.0439136	0	2.73071	4.63296				0	3	3			0	4	2				3.2765	2.87751	2.33256			0.600601	0	0.0718563
		3.73524	0.573477	2.32753	0.907912		0.0855798	0.0981475	0.0146177	0.834548				0	2	7			0	0	4				4.56555	6.3464	3.75507			5.48307	1.60926	0
		0.722816	1.21936	1.09174	10.1765		0	0.0067792	0.326934	14.5077				0	0	0			0	0	2				2.12089	6.31393	2.29806			2.87425	1.80911	0.850939
		8.08563	61.0539	0.785176	40.7181		0.091687	48.2369	0.58718	47.0594				0	0	0			0	0	0				1.02104	2.88769	7.42953			1.23865	0.593657	2.49221
		9.76266	45.9567	0.887574	33.352		3.10881	27.2965	0.0576535	48.9633				0	10	3			0	0	31				0.383468	1.60024	6.22637			0	0.457748	0.396432
		2.38686	0.265057	1.30264	45.1349		0	0.744522	2.3045	42.1796				0	1	0			0	3	1				0.151515	1.387	2.44081			0	2.58441	0.464828
		9.26091	2.3768	2.39613	8.69433		4.6384	1.94932	1.47388	13.3977				0	0	2			0	0	16				0.405562	0.258844	2.90599			0.0191314	0.44289	0
		2.55492	2.28365	1.0098	10.0356		0.0279955	0.60698	0.0478469	4.64408				0	0	4			0	0	2				2.20459	1.59453	1.70913			12.6539	0	0
		10.5346	2.66641	1.62855	2.41917		8.09019	4.94533	0.126279	1.64607				0	1	0			1	1	0				8.37257	2.82646	0.793225			0.951734	10.1447	0.0680658
		6.87353	0.967802	1.25564	20.3073		0.41841	4.69436	0.2056	24.8728				4	0	2			2	0	2				3.3166	2.19189	3.08393			10.7414	5.28872	11.2731
		0.827349	13.8462	1.26463	0.994036		8.22125	44.8427	1.59269	1.06422				0	15	0			0	29	0				1.96672	2.63451	9.29393			0.0287191	0.94583	23.6672
		0	9.02819	5.82137	5.26972		0.223992	4.1405	4.18149	5.59545				12	10	10			2	8	50				0.825715	3.39749	1.16101			0.72956	8.09917	5.26149
		3.07648	15.8595	14.7053	6.59221		1.33117	15.4696	1.03403	6.83879				0	1	0			1	1	2				2.25666	4.30987	1.06998			1.86324	0	0.213806
		8.97272	6.32927	15.3758	9.22168		14.2417	4.30372	13.0493	14.4275				1	0	0			1	0	0				11.4262	3.45169	1.7416			0.524781	2.96736	0.570863
		20.65	0.808081	3.12565	3.64404		4.63158	2.79619	1.34093	5.65041				3	0	0			9	0	1				1.28176	0.429185	2.28567			1.05808	0	0.252894
		5.92207	1.26943	4.5897	7.64354		6.45094	3.96444	4.5575	5.75742				0	19	77			1	20	27				1.01407	3.08652	37.2541			0	1.7527	10.4779
		2.01342	22.6387	3.33225	2.92653		2.75763	29.8547	2.47593	3.48071				3	1	0			10	0	0				12.7248	12.8003	28.0568			3.17136	9.27538	8.85439
		7.71449	7.07979	7.35523	7.22931		11.1687	4.17722	1.66432	8.59066				0	0	0			0	0	0				0	20.5426	53.2505			0.122699	16.4135	10.4351
		1.96592	3.91479	0.276167	1.73738		4.14223	0.40673	0.420819	3.31178				0	1	3			1	14	27				4.1564	19.0879	61.4868			0	25.5376	39.4007
		7.42341	2.44194	6.00469	0.310165		0.672813	0.21978	0.858698	0.101567				0	0	2			3	0	0				1.50647	2.97883	1.26382			0	3.86567	1.05672
		7.97133	2.12995	1.08529	1.47386		1.28866	0	0.0158428	3.9751				0	3	0			3	0	0				8.51496	2.41955	2.74			2.25063	7.72958	0
		2.28029	4.71722	11.7683	10.307		1.04758	2.72573	2.00576	6.79012				0	40	15			0	36	0				0.91417	1.027	1.96024			0.774457	1.72108	0.23465
		11.3383	8.69296	7.77389	0.486844		11.0782	4.95192	1.19836	1.26166				4	17	0			4	30	0				29.6437	5.28785	2.67949			7.29092	0.632911	1.61663
		4.41477	15.3661	0.925384	0.700389		0.388853	4.56339	1.18867	1.875				1	0	1			1	2	19				3.13287	14.1359	12.0968			0.0393082	1.56863	6.55005
		7.09289	2.06387	3.40026	3.9091		1.86966	0.674764	6.9395	1.03021				0	0	0			0	0	0				4.95559	21.2682	6.31139			0	3.01442	0.466407
		4.31068	0.195625	6.68374	3.29114		0	0.390778	1.2471	3.13898				0	0	0			0	1	0				1.16858	10.1564	11.583			0	11.7047	3.95939
		2.20415	0.530795	1.91509	11.2838		0.728051	0.226837	1.61707	4.83845				0	29	1			2	40	0				4.4141	5.64934	21.7041			0	4.23851	10.136
		0.115574	4.44371	4.0101	4.50824		0.485598	1.26869	0.445854	0.256942				0	14	0			1	1	0				1.65387	4.09216	47.948			0.311526	0.0632911	17.1056
		3.35103	2.75066	0.691988	52.4733		2.23291	2.44173	0.0889793	57.3082				5	2	0			2	0	4				4.78011	6.29985	9.62422			1.36035	0.564573	14.3712
		3.372	3.4713	6.07037	18.4653		1.86765	0.509597	8.47853	21.9728				3	8	0			0	2	0				1.39373	8.11127	25.0243			5.19365	3.95758	17.0587
		9.99381	7.6526	3.36498	11.9173		2.1721	0.025	0.192661	17.7446				0	0	0			1	0	0				3.31825	5.79789	2.15143			0.748877	0.226603	0.237135
		13.1768	6.95561	0.0106293	16.2302		9.85811	0.728218	0	20.8046				3	0	14			0	0	21				6.36013	21.9816	7.14653			1.02078	6.78175	27.9499
		4.93012	13.2898	0.565771	7.57451		0.468625	1.13849	0.692917	11.3894				0	0	0			0	0	0				2.98916	12.8369	3.8771			0.588901	5.00293	2.00698
		3.86369	17.7009	0	2.79944		1.64442	3.36897	0.0103359	2.61043				0	2	8			0	0	10				2.07039	36.4983	36.3624			0.435287	18.1146	21.3638
		11.4292	5.52072	1.37038	5.25576		10.0214	0.654206	1.81056	3.54008				5	0	2			3	0	2				26.5448	4.69417	10.2979			3.62577	5.54349	5.51039
		0.697722	3.53167	1.69752	28.6776		0	0.592992	0.483969	10.0655				1	0	19			0	2	22				0.567354	12.7461	14.5041			3.33466	15.2852	4.87318
		7.87571	8.73566	5.87125	1.17101		0.744048	0.326691	0.465904	0.0116185				0	0	0			0	0	1				1.59467	1.50121	16.2156			4.58218	1.48825	6.67344
		3.35685	4.35068	3.32687	0.480181		1.83658	1.33634	1.28294	0.106509				0	0	3			0	0	12				3.42466	8.85345	63.0291			0.588782	10.2749	32.7115
		7.24616	22.4859	4.88974	3.75835		1.74263	1.95652	2.13691	0.139155				0	0	0			0	2	0				13.3251	19.1938	20.7694			6.19444	18.131	3.19887
		8.93794	1.7777	4.22364	16.422		2.4976	0.706906	1.48985	13.1476				4	0	0			0	0	1				5.78784	1.46969	40.3813			1.34499	0.48255	13.8211
		3.64045	4.25056	0.95656	6.5069		0	0.0476872	0.440283	5.75893				0	4	1			0	2	0				1.9269	4.94218	13.868			1.75832	1.59236	5.87983
		5.05169	6.9816	4.16452	1.48196		0.265111	1.34303	0.279598	0.333584				0	2	24			0	3	19				0.0527287	0.427019	7.83949			0.564334	0.211726	13.3744
		10.6864	3.91262	1.46998	2.83595		1.70383	1.79803	1.46964	0.579426				1	3	2			1	6	5				0.56205	2.85265	16.5904			1.10726	1.96203	21.0878
		1.44928	0.419251	0.830354	6.96412		0.156894	0	1.84217	0.315244				0	0	0			0	0	0				0.0798563	4.3584	20.6569			0	1.77134	24.8988
		0.965008	8.81576	3.03206	6.24055		0.291356	1.86391	3.00869	4.61266				0	0	5			0	6	7				1.19958	17.2347	42.4224			4.16184	18.8323	44.7121
		1.81657	1.26754	3.75362	10.4796		2.42373	0	4.25692	4.01876				0	7	8			0	4	5				0	1.39916	5.33606			1.74717	2.10526	7.47911
		0.0141143	2.30237	1.13769	46.8588		1.71143	1.65837	1.48132	16.129				0	6	11			0	4	9				1.23398	1.13725	3.83234			2.96562	0.534532	5.41087
		1.16099	9.64237	6.81157	7.30565		0.308422	1.65975	1.79659	0.351262				0	0	17			0	1	14				0.221043	1.56153	1.36064			0.207954	0.299786	2.71472
		3.28751	1.32985	1.59962	7.13807		1.23805	0.7386	1.46485	3.39824				1	14	5			3	12	5				8.85697	5.81654	4.45223			3.89928	6.44784	5.16847
		4.60993	0.838184	0.51298	4.33364		1.26197	0.0693361	0.199844	0.487045				0	7	4			0	4	0				5.23096	14.6854	3.2403			1.62396	7.30453	3.50513
		0.830289	1.11643	0.89852	23.3271		0	0.254313	0.105203	21.3044				1	0	0			0	19	0				4.12202	5.51377	16.4768			1.30793	2.83324	13.9488
		1.45541	0.485486	0.517297	11.3076		0.255056	0.580565	0	8.28437				4	0	0			1	1	6				9	28.2743	5.9775			1.32431	10.0796	2.94293
		1.16334	5.76559	2.61712	17.3224		0	0.820368	3.40026	2.86964				2	0	0			12	0	0				1.4871	1.83619	1.55865			0.1114	5.29961	7.87282
		4.32123	4.09314	1.44796	3.2135		0.684064	0	6.52404	0.443363				0	1	8			2	1	4				3.75303	0.891591	43.7368			0.0684932	2.49284	45.7943
		0.549048	6.35488	0.425425	3.50726		1.4834	0.172018	0.542248	1.22998				1	3	6			1	0	8				0.0794281	1.37095	52.714			0.12945	0.627161	36.6149
		1.13111	5.08484	5.19791	33.0125		0.0925212	2.71383	2.44111	30.5321				0	0	0			1	0	0				0.560448	10.0364	0.775717			0.430018	1.68959	4.63944
		4.98812	0.498361	4.9297	72.3503		0.308193	0.104639	0.599829	16.7983				2	0	3			6	0	0				2.58263	5.78974	33.1398			4.3928	11.6045	36.484
		8.79859	9.5122	10.5234	15.3476		0.98699	0.10929	2.62754	3.64468				0	2	1			3	1	3				0.150276	2.17985	3.46162			0.803653	1.10972	2.52899
		7.15766	12.7045	8.04783	3.74421		0.143472	0	1.5264	1.07076				0	2	5			0	2	3				10.2497	5.54864	8.14487			1.01283	1.39319	10.8902
		0.902815	1.59272	5.01321	4.62263		3.28336	3.67647	0.203861	0.930823				0	0	27			0	0	14				0.772464	3.44175	68.6787			4.71516	1.39793	69.5593
		1.3327	17.7847	2.00705	1.58869		4.57524	33.7563	0.21028	0				0	3	58			1	4	61				1.82298	0.374181	5.2986			2.80266	5.02749	3.21853
		10.6037	39.6914	2.55566	3.95826		14.8525	46.792	0.0142653	0.238735				0	0	0			0	4	1				1.0916	0.970874	8.56645			2.05224	1.85233	7.63458
		11.0505	8.94714	1.74644	6.45751		4.77432	20.2064	0	0.404083				0	1	127			0	4	40				1.30955	1.68539	12.4287			0.812162	16.4178	17.2554
		5.49733	16.5656	29.0671	5.10318		2.0311	1.01768	4.7823	1.72043				2	0	5			0	0	0				3.67839	1.3245	5.75781			4.63879	0.263435	3.45955
		6.9669	6.83826	1.69145	16.7975		0.307422	0	0.406796	2.21266				0	2	1			0	0	0				3.46347	0.994712	4.30989			3.18355	1.4956	6.09696
		0.310619	2.12141	13.466	8.13688		0	5.29438	10.6279	4.88117				2	0	0			2	1	28				2.24609	1.36659	19.5702			0	0.887237	24.5566
		0.834745	3.60241	2.90487	8.73455		1.13077	4.35302	2.48167	17.0652				0	0	0			0	1	0				1.7942	0.232019	0.385208			0.139211	1.56851	5.1289
		0.140135	0.407895	3.68457	0.690673		0.66056	4.25519	3.41708	0.218784				5	0	75			2	1	39				0.624789	0	0.170503			2.79815	0.267881	0.910243
		6.06241	6.29621	8.77175	21.9032		7.91094	2.92107	10.1466	30.3776				0	1	2			2	0	1				1.46128	17.8075	6.11291			1.1919	42.3239	0.665742
		5.81324	5.11817	5.16503	4.13865		7.5997	9.10284	4.41598	0.203134				0	0	10			0	0	6				3.34828	9.69856	32.6625			0.32898	32.8019	36.1346
		4.654	0.402028	4.98343	16.3626		0.725076	0.449217	1.53084	12.1514				0	0	28			0	0	85				0.562039	19.4773	9.03636			0.232677	40.5009	12.6803
		6.88162	2.80853	22.1315	5.99444		0.971122	1.26596	11.1451	2.86297				0	2	26			0	0	40				2.09424	1.841	46.5762			0.508804	8.15574	62.6858
		0.970089	2.47863	12.6108	13.2532		2.93386	2.56032	1.91278	3.14169				0	2	0			0	0	6				0.480891	0.241597	30.5185			1.31458	0.304952	47.4195
		0.142552	1.09272	19.7982	1.32971		1.46236	0	7.45078	0.567786				0	0	106			1	0	64				2.15571	2.03772	1.90406			0	0.0223264	1.3117
		1.30448	5.7327	9.20999	1.59079		1.6569	5.1332	4.10618	2.30045				0	0	2			0	1	3				0.221729	2.16677	2.82158			1.54523	1.62357	2.66037
		0.31077	0	7.68257	38.9831		0.768528	3.92115	0.816944	6.18932				4	3	0			2	0	3				0.187559	16.8701	12.7337			1.05613	4.75456	0.978541
		3.02296	5.49199	0.51168	1.31939		7.55873	31.4431	0.0117233	0.24008				4	0	74			6	0	0				5.80253	0.683498	9.90462			1.09234	0	2.84447
		3.11188	0	0.140056	10.9138		2.21135	1.01974	0.284746	2.80435				0	0	2			0	0	3				3.8077	0.421306	41.3737			0.541859	1.0139	52.376
		0.431499	2.2787	3.86459	36.7789		3.42483	0.684701	0.863862	34.1411				0	2	2			0	0	0				3.367	4.82792	1.28121			0.252366	0.617411	0.121139
		0.347343	1.20746	3.66342	8.64198		2.42438	0.60495	0.679229	10.4728				0	70	87			2	77	43				1.82689	2.36716	2.39274			0.752666	0.132188	0.0227324
		0.743688	34.8391	8.53668	6.44404		0.0697837	31.7156	1.88479	4.17648				2	0	0			1	0	0				4.53799	0.311434	11.4767			7.26542	0.0713063	17.849
		10.9969	9.71599	3.06651	6.06679		5.19624	9.86569	1.37094	4.86165				0	4	72			0	0	46				26.2391	8.31696	5.46572			15.2301	3.41394	3.64284
		3.29601	0.639307	7.32078	5.81599		3.55091	0.208841	0.345722	0.829994				0	0	0			0	2	0				2.59513	0.147754	15.7338			0.862069	0.0952562	10.598
		4.62754	7.7042	1.87615	3.5108		0.998004	10.2963	0.0882613	0				0	2	72			0	2	52				5.7072	0.650585	13.3039			1.47933	0.118941	19.9417
		4.02545	2.67538	18.8918	9.85349		1.4982	2.69569	4.53165	2.54669					0	50				0	42				1.39379	14.2787	0.0991572			0	7.31159	0.616175
		6.71999	38.6364	8.92571	3.09539		0.898551	47.3567	0.379663	0.0413964					2	7				0	2				2.32589	2.94528	1.1175			0.136293	0.781571	3.39821
		1.27165	0.180252	10.7295	7.14498		1.52212	2.03271	3.01412	0.833437					21	0				0	0				4.16416	0.137132	1.86648			1.42146	1.08624	4.81892
		8.43194	2.10597	2.07386	10.722		11.353	7.73435	0.672443	3.88551					0	6				0	6				3.09581	8.77049	0.151332			0.819027	1.27542	1.2285
		3.9198	0.864745	5.81519	4.23953		2.65316	4.28686	1.58947	3.88385					0	1				10	0				1.74419	48.7765	43.0396			0.508515	10.9705	30.8073
		0.739342	0.0350877	1.711	23.79		2.24929	1.56018	0.517287	27.3453					0	0				0	0				0.636849	2.60476	7.8422			0.349813	2.6324	4.01943
		1.51289	6.34609	1.64585	14.6367		2.41208	13.8789	0.0231571	11.6672					60	13				46	13				2.08635	2.73481	9.20761			0.0727537	0.666667	10.9994
		0.630597	0.0859599	4.01224	6.59557		0.814063	0.515464	1.35551	7.48547					0	7				0	16				0.522942	6.73483	10.7385			0.764548	5.28852	13.9811
		1.8419	0.191113	6.16865	0		2.4082	0.703746	1.00149	1.51184					0	0				5	1				10.7326	0.534964	7.14395			2.64271	7.95819	9.82177
		0.187645	2.05614	6.5019	5.0408		7.77676	0.0255951	2.28494	5.76181					0	2				0	5				0.233645	4.63949	14.988			1.31988	4.22152	0.0696795
		0	2.32044	2.42419	14.2732		4.37634	0.40404	1.33499	0.502816					0	6				0	17				1.76047	19.8123	14.6572			1.1273	4.988	33.6207
		1.95009	0.0804829	0.520468	0.0233336		0.499534	1.42549	0.130634	2.28788					0	2				2	3				4.05945	2.31395	2.10922			11.7524	1.66529	0.0475964
		8.56166	1.46122	1.20018	1.11316		3.55312	8.52666	0.365666	0.565005					3	11				0	13				10.3224	9.96179	1.51209			0.929054	5.37199	0
		3.80813	1.05951	3.55121	1.48621		4.58478	0.708121	0.922266	0.675287					26	16				0	30				0.886132	5.84432	10.6491			0.0492338	4.01146	7.47922
		0.428776	0.246427	1.45199	2.6995		0.8006	0.831947	0	2.99714					0	0				4	0				1.88104	1.12755	0.812532			0.267714	3.27837	0.279248
		0	8.9982	1.75498	2.14676		4.26721	9.23759	0.0364786	4.50301					8	8				0	13				5.16569	1.72065	3.28985			0.210261	3.89541	5.69658
			12.6307	4.52971	1.34186			30.003	0.432946	0.239623					0	1				4	0				2.88294	2.80036	69.6305			7.26993	2.28494	70.2607
			12.0504	6.72908	0.254709			1.07998	0	0.302193					49	2				56	0				0.526836	4.90998	4.1378			4.63405	11.7792	2.34362
			8.38244	2.45842	1.70648			0.364015	0	3.42659					1	28				0	46					8.6165	0.593472				26.8345	1.35208
			8.90392	0.625114	2.34857			2.53188	0.265322	4.7325					0	0				0	8					3.45164	16.1869				0.73936	13.6486
			10.1844	8.01589	29.0316			5.26575	0.148425	10.4982					0	0				0	0					4.60251	13.445				7.10605	10.1581
			6.99489	3.347	18.0583			4.66941	2.12833	27.0669					0	0				4	0					6.3205	13.181				4.16107	6.44339
			3.69419	0.55513	20.8333			0.450274	0.677102	11.6764					0	0				0	3					5.11211	12.1511				11.5177	8.70793
			2.89443	2.24505	1.96519			0.561629	0.90445	1.29178					0	1				0	2					3.40986	37.6311				0.915077	31.5345
			0	16.915	6.37208			0.415307	2.79514	5.12113					0	5				0	10					1.08945	5.39338				3.90462	1.0957
			0.372208	1.21509	12.4466			2.30693	2.43478	10.4356					4	10				0	10					0.37803	1.96426				0.944785	1.1436
			6.77333	4.09229	3.50255			3.14932	2.33234	2.19347					0	0				15	2					6.69805	14.963				7.84762	4.88425
			28.3227	17.884	6.8318			29.0402	12.0722	5.13084					7	18				0	0					2.18313	11.0871				0	3.58465
			3.41346	0.898389	7.47169			1.56035	0.118977	0.0304878					0	3				0	1					0.930851	0.410284				0.157916	0.763989
			47.1154	1.27162	5.96099			44.8161	0.303365	0.704225					6	152				15	79					4.86507	3.52635				5.13481	14.3094
			6.72022	0.273613	4.4342			5.96352	0.377937	0.127823					2	10				0	23					0.115507	1.61716				0.0470514	0.00504974
			3.33614	4.46304	12.2511			6.4192	6.06302	5.09297					2	0				2	0					0	0				0.579176	0.520991
			2.13984	9.73294	35.6298			0.0595593	2.64792	25.6109					0	0				16	0					0.496278	2.99367				1.56709	1.45244
			0.832562	4.83541	13.0722			9.97527	0.985373	10.5081					0	1				0	9					11.0106	0.0728745				2.04942	0.0462606
			6.66253	1.07573	5.44905			3.4626	0.020475	3.14147					3	0				0	0					0.954409	13.4298				1.05695	5.15909
			3.19324	6.33151	12.0188			0.25097	2.60417	11.093					20	0				0	1					1.28205	0.0811688				0.175747	0.280554
			10.515	4.09117	16.5948			1.65769	1.12163	11.5279					0	0				0	0					0.556218	0				4.94632	0.522334
			64.8213	7.42111	7.68064			56.3754	2.29699	4.08966					0	5				0	13					0.453918	9.77199				17.9071	3.50175
			39.9207	2.87756	21.541			12.5806	0.730803	18.96					1	0				0	1					4.67836	7.44758				6.28209	6.29723
			36.3274	4.5035	9.16064			22.5386	4.16433	8.67678					2	11				26	11					0	24.8086				0.261912	8.71857
			40.4392	0.309933	4.27662			6.4094	2.82741	0.574539					0	0				13	5					6.44139	1.13821				2.74992	40.5523
			1.76423	1.14747	4.48864			1.4313	12.953	2.79749					0	6				0	2					4.67698	0.130719				3.74146	5.25207
			5.76401	0.670103	27.9842			0.40494	2.80265	26.1949					2	11				9	5					1.20653	2.68502				9.54946	0.746789
			13.9113	1.07803	23.176			0.165262	2.31243	11.4756					0	1				1	0					0.905975	0.395984				0	0.332493
			6.38517	6.41523	16.3294			6.54667	8.2714	10.8074					4	4				2	5					2.42643	30.474				1.15176	12.8432
			3.63086	0.438674	6.1019			8.18679	3.35985	5.16739					0	6				6	0					11.4694	23.8365				7.43872	9.30038
			3.0838	0.705077	5.34664			11.0223	6.92296	7.49624					0	0				1	0					3.3071	2.87547				1.669	0.379175
			0.86984	8.9395	8.35274			0.610902	10.4401	10.4726					3	64				3	100					0.464798	2.9275				0.26564	0.0108061
			0.922778	0.85887	21.52			3.9953	4.20938	23.1127					0	20				0	41					5.24198	2.1524				2.52153	0.109061
			3.43267	0.714346	27.2066			0.453415	3.25875	13.6835					0	8				0	28					0.6548	1.67414				2.27358	0.401313
			3.48998	0.699183	16.4621			1.80772	0	17.1188					2	6				2	0					5.30327	3.85387				1.5357	1.23695
			7.67918	5.36548	4.5054			5.19481	5.10977	1.83014					1	32				0	53					2.65996	2.44786				1.23575	0.171409
			3.68087	0.247168	4.34783			2.34418	0.597339	0.327654					0	5				0	0					4.7187	19.8278				6.93577	24.8496
			7.62156	1.0299	6.89209			5.52656	0.999421	1.44455					0	0				0	0					4.00198	1.93473				7.58038	0.960166
			4.39968	0	5.6518			5.63953	1.78665	0.464714					8	40				0	56					5.13348	10.5302				1.23562	7.00398
			4.51705	0.310078	13.1204			4.68831	0	3.00526					0	4				0	0					2.57112	0.890929				1.41878	3.36558
			2.80704	0.139039	6.88116			1.45842	3.13883	0.783494					2	10				3	5					1.90711	12.3732				0.308404	6.17194
			5.43703	0.913023	3.77325			2.64916	0.627729	1.64002					2	68				2	63					3.27209	49.896				2.77038	40.2549
			1.27287	2.43583	3.58625			0.1222	0.822199	1.49443					1	16				0	26					4.97264	28.5589				0.647419	14.8766
			3.75587	2.42152	8.75737			14.8858	1.64978	4.47977					9	2				0	2					5.24329	20.0412				1.70338	4.40607
			0.13245	2.2853	13.3696			2.25029	0.228027	16.6347					2	0				0	2					3.41569	27.1961				1.39412	4.78788
			0.532064	1.87975	16.2455			1.4658	1.83071	13.5275					0	25				0	9					2.4745	57.8487				3.92348	17.2428
			1.39471	3.15925	19.2807			0.241599	0	17.1012					0	24				1	54					2.37339	5.0449				1.79976	3.42853
			16.9035	0.146306	3.24167			5.96905	0.130766	1.83074					0	0				0	19					4.16667	2.47352				2.58303	2.16884
			1.38927	0.377766				1.60325	0.0614628						2					0						0.438898	36.8367				0.0385257	25.7367
			0.436273	0				0.788592	0.515682						6					8						3.65845					1.56152
			0.240058	0.939368				2.16638	0.249055						10					0						2.91492					12.256
			1.66355	1.2434				0.829409	0.33033						0					0						4.93304					12.9169
			1.15168	0.0981912				0	0						0					0						2.19282					0.125523
			0.140683	1.31381				0.222193	0.239124						2					16						10.2677					1.86435
			2.31391	0.350443				0.937266	0.994734						0					0						6.88161					3.15645
			1.53577	0.0390472				2.15626	0						0					0						7.93542					5.0752
			0.840947	0				0.322841	0.410624						0					0						62.1447					44.3731
			9.45481	0.950966				3.36969	0						0					0						3.69665					8.42559
				0.547721					2.03796						0					2						7.71557					4.31436
				0					0.652432						0					0						8.94001					5.62664
				0					0.271337						1					5						1.16517					0.297796
				0.378583					1.6255						57					37						1.53788					0.168558
				0.313357					2.65627						0					2						1.49724					6.35708
				2.27252					5.98017						0					0						1.67708					14.8489
				8.96542					7.82261						0					0						5.97015					5.04338
				2.03094					2.46769						2					0						2.43116					3.34867
				2.52593					1.55727						0					0						1.72031					1.03906
				0.243716					1.24779						0					0						4.75285					3.57217
				0.25857					1.85168						0					0						5.9448					2.06915
				1.35989					1.04992						1					0						5.80008					3.2608
				0.206912					0.360953						0					1						2.72981					4.37304
				1.47752					3.75244						9					8						30.3376					24.7264
				2.00554					1.77046						0					0						13.6456					36.9584
				2.42791					3.42774						0					17						0					1.13433
				0.879267					3.87172						0					0						2.09102					0.690357
				0.21395					3.77896						0					0						0.414938					4.0739
				9.4174					20.0432						0					0						2.5687					14.2383
				2.86604					3.08703						3					0						5.33217					13.9195
															0					0						2.40741					15.8105
															1					10						10.0119					21.7011
															1					2						30.8613					12.2791
															0					0						3.60911					2.6911
															39					0						21.0252					11.3308
															0					20						1.42917					1.15486
															10					13						1.53972					0.612328
															0					1						3.92023					4.1471
															0					0						12.8925					4.32955
															0					0						0.601443					0.400172
															12					25						1.24284					0.801666
															13					12						0.457317					1.36693
															6					0						1.81403					3.7893
															0					13						2.36314					2.61165
															7					22						11.4074					1.4118
															14					4						18.53					14.5044
															26					17						1.31247					7.09707
																										9.93474					6.31162
																										2.10753					1.8161
																										2.27751					5.70335
																										0					0.532189
																										0.501882					0.785916
																										0.275634					12.1737
																										2.5132					0.943231
																										2.08024					2.14765
																										1.49172					0.624025
																										14.4771					10.2012
																										10.4733					8.29117
																										0.397331					0.647793
																										0.486322					0.0824572
																										0.244588					0
																										3.68265					1.12692
																										0.0360231					2.96396
																										15.573					9.55834
																										19.0906					14.6711
																										14.4689					12.3686
																										2.90452					4.1807
																										3.57405					5.96708
																										2.37129					4.40966
																										0.0311236					2.41107
																										10.026					6.78558
																										44.825					25.0375

[truncated: 4 more sheets: Extended Figure6, Extended Figure7, Extended Figure8, Extended Figure9]
